# Supplementary material for: HIV-1 infection activates endogenous retroviral promoters regulating antiviral gene expression
Source: Nucleic Acids Res. 2020 Oct 6;48(19):10890–908. doi: 10.1093/nar/gkaa832 (PMC7641743; doi:10.1093/nar/gkaa832)
Supplement: gkaa832_Supplemental_Files [file gkaa832_supplemental_files.zip]

Archive with 2 entries (2 files):
- Supplementary Figures S1-S6 and Table S1.pdf
- Supplementary Tables S2-S4.xlsx
