# Supplementary material for: HIV-1 infection activates endogenous retroviral promoters regulating antiviral gene expression
Source: Nucleic Acids Res. 2020 Oct 6;48(19):10890–908. doi: 10.1093/nar/gkaa832 (PMC7641743; doi:10.1093/nar/gkaa832)
Supplement: gkaa832_Supplemental_Files [file gkaa832_supplemental_files.zip › Supplementary Tables S2-S4.xlsx]

## Sheet: Supplementary Table S2
RepeatID	A1_mock	A1_CH293_WT	A1_CH077_WT	A1_STCO1_WT	X_mock	X_CH293_WT	X_CH077_WT	X_STCO1_WT	Y_mock	Y_CH293_WT	Y_CH077_WT	Y_STCO1_WT	Z_mock	Z_CH293_WT	Z_CH077_WT	Z_STCO1_WT	mock	CH293_WT	CH077_WT	STCO1_WT	log2.fc_wt_mock_CH293	log2.fc_wt_mock_CH077	log2.fc_wt_mock_STCO1	CH293_p.value	CH293_adj.p.value	CH077_p.value	CH077_adj.p.value	STCO1_p.value	STCO1_adj.p.value
ERV24_Prim-int|LTR|ERV1	2.86136	4.11595	3.91207	3.85	3.46845	3.80643	3.31019	3.43616	2.62363	3.66903	3.8542	3.93348	2.86017	4.1343	3.76988	3.58916	2.98914	3.94512	3.72999	3.71584	0.955977	0.740849	0.726699	0.00383182	0.379397	0.0155012	0.415082	0.0128672	0.243252
ERV24B_Prim-int|LTR|ERV1	2.42196	3.61683	3.43803	3.55287	3.77262	4.31904	3.35021	3.90149	3.41697	2.4898	3.15413	3.68919	2.46519	3.89249	3.62585	3.25202	3.13869	3.71962	3.40201	3.61783	0.58093	0.263314	0.479136	0.321138	0.480794	0.332885	0.65855	0.164772	0.588081
ERV3-16A3_I-int|LTR|ERVL	9.73318	10.7434	10.0615	10.3276	9.98495	10.3653	10.2101	10.3774	10.0017	10.1413	10.2204	10.257	9.05939	10.5873	9.84081	10.0517	9.74113	10.4771	10.0911	10.2586	0.735925	0.350001	0.517501	0.0246901	0.379397	0.153335	0.546968	0.0526328	0.481784
ERV3-16A3_LTR|LTR|ERVL	3.92296	4.06833	4.31998	4.24664	4.66443	5.20214	4.55931	4.97379	4.618	3.95996	4.93348	4.74851	4.02715	4.88782	4.56621	4.66266	4.34673	4.62581	4.61173	4.68111	0.279085	0.265007	0.334385	0.562673	0.657542	0.261768	0.611039	0.205252	0.601034
ERVL-B4-int|LTR|ERVL	7.23182	7.34106	7.25369	7.33545	7.89147	7.9491	7.34576	7.74977	7.37131	7.25412	7.25357	7.5138	6.71423	7.48104	7.2267	7.25015	7.36267	7.5325	7.27064	7.4752	0.169829	-0.0920237	0.112529	0.504019	0.611941	0.898837	0.944136	0.569314	0.789241
ERVL-E-int|LTR|ERVL	6.29743	7.23714	7.22856	7.12409	7.30856	7.55297	7.33334	7.25253	7.09987	6.69051	6.95322	7.10373	6.11214	7.62882	7.08234	7.05444	6.79287	7.32164	7.15653	7.13557	0.528766	0.363662	0.342702	0.165845	0.40806	0.195753	0.550844	0.198682	0.59919
ERVL-int|LTR|ERVL	4.0939	5.01208	5.07365	4.75676	5.00809	5.07266	5.29227	4.55465	4.43643	4.84313	4.53866	4.61477	3.62106	4.97324	4.48498	4.48014	4.37872	4.9777	4.88871	4.60518	0.598984	0.509987	0.226463	0.0598063	0.379397	0.165748	0.550844	0.335563	0.643569
ERVL47-int|LTR|ERVL	1.78743	1.93244	2.47716	2.16639	2.77526	3.06574	1.92106	2.60193	1.96495	1.47301	3.05589	2.36877	1.14861	2.81188	2.46937	2.0036	2.03729	2.45864	2.53661	2.30268	0.42135	0.499318	0.26539	NA	NA	NA	NA	NA	NA
Harlequin-int|LTR|ERV1	6.83383	8.9226	9.16945	8.7497	9.02781	9.43824	9.34281	9.19872	8.63395	7.85044	8.75419	8.83616	7.77877	9.52418	9.20844	8.80633	8.29106	9.0675	9.13476	8.90897	0.776435	0.843693	0.617911	0.212831	0.408712	0.0820869	0.545933	0.146809	0.567184
HERV-Fc1_LTR1|LTR|ERV1	0	0.644318	0.434028	0.342555	0	1.78994	0.355016	0	0.718088	0	0	0.919912	0.231432	1.32539	0	0.809003	0.268734	1.09204	0.211012	0.563646	0.823304	-0.0577216	0.294912	NA	NA	NA	NA	NA	NA
HERV-Fc1_LTR2|LTR|ERV1	0	0	0	0	0	0	0	0	0	0	0	0	0	0	0	0	0	0	0	0	0	0	0	NA	NA	NA	NA	NA	NA
HERV-Fc1_LTR3|LTR|ERV1	0	0	0	0	0	0	0	0	0	0	0	0	0	0	0	0.586885	0	0	0	0.170566	0	0	0.170566	NA	NA	NA	NA	NA	NA
HERV-Fc1-int|LTR|ERV1	0.627607	2.66721	2.94035	2.07758	3.28821	4.10022	3.63552	1.82171	2.89801	1.80157	2.34965	2.36877	2.7148	3.92144	3.13406	3.95856	2.66295	3.39715	3.08661	2.83127	0.734207	0.423668	0.168323	0.39446	0.526821	0.370273	0.662531	NA	NA
HERV-Fc2_LTR|LTR|ERV1	0	0	0	0	0	0	0	0	0	0	0	0	0	0	0	0	0	0	0	0	0	0	0	NA	NA	NA	NA	NA	NA
HERV-Fc2-int|LTR|ERV1	0	1.42761	0	0.620117	0	0.767231	1.25942	0	0	0.773996	0	0.375178	0.231432	0.379621	0.404903	1.17249	0.0614306	0.88811	0.515511	0.605968	0.826679	0.45408	0.544538	NA	NA	NA	NA	NA	NA
HERV1_I-int|LTR|ERV1	0.627607	1.57143	1.4631	1.38405	1.20101	1.78994	0.638769	1.68616	1.70443	1.80157	1.46258	1.62387	0.231432	2.2969	1.55827	1.46258	1.04911	1.89045	1.32409	1.54424	0.841339	0.274983	0.49513	NA	NA	NA	NA	NA	NA
HERV1_LTRa|LTR|ERV1	2.56169	3.15186	3.03615	3.09001	2.70509	3.65386	2.77674	2.81168	3.18063	2.66152	2.77674	2.85738	2.78931	3.60182	3.13406	3.1334	2.82807	3.31987	2.9396	2.97993	0.491798	0.11153	0.151861	0.136397	0.379628	NA	NA	NA	NA
HERV1_LTRb|LTR|ERV1	0.347099	0	0	0.620117	0.405992	0.767231	0.638769	0.708408	0.403813	1.04614	0	0.919912	0.43082	0.379621	1.39012	0	0.397255	0.601221	0.62714	0.600032	0.203966	0.229885	0.202776	NA	NA	NA	NA	NA	NA
HERV1_LTRc|LTR|ERV1	1.0635	0.883621	0.434028	1.22774	0.405992	1.26544	0	0.708408	0	0	0	0	0.43082	0.928276	1.19975	0.586885	0.52682	0.838347	0.49774	0.695548	0.311527	-0.0290799	0.168728	NA	NA	NA	NA	NA	NA
HERV1_LTRd|LTR|ERV1	2.62691	2.8476	3.26424	2.54374	2.3846	2.7264	3.69877	3.43616	2.18587	2.1865	2.26454	2.09491	1.35896	2.2969	1.96975	1.81065	2.21054	2.54114	2.96878	2.61088	0.330598	0.758237	0.400332	NA	NA	NA	NA	NA	NA
HERV1_LTRe|LTR|ERV1	1.24001	0.644318	1.55189	0.851999	0.405992	0.434028	0	0.964214	0.718088	0.773996	1.11836	0.673556	0.231432	0.679874	0	0.323082	0.701771	0.638306	0.828428	0.722903	-0.0634652	0.126658	0.0211323	NA	NA	NA	NA	NA	NA
HERV15-int|LTR|ERV1	2.34682	3.74362	3.94533	2.89569	2.90612	3.69354	3.53506	3.43616	2.8341	2.88616	3.00432	2.73379	2.419	3.83279	3.46571	3.21366	2.64743	3.58421	3.52572	3.09571	0.936781	0.878295	0.448284	0.0129987	0.379397	0.0114314	0.41153	0.0817735	0.533464
HERV16-int|LTR|ERVL	4.88796	6.00863	5.54461	5.64726	5.84584	6.26377	5.7833	6.03675	5.93121	5.69455	5.50729	5.91877	4.47359	5.9641	5.58496	5.64838	5.41244	5.99683	5.60906	5.82287	0.584387	0.196618	0.410428	0.113998	0.379397	0.413117	0.67601	0.205896	0.601034
HERV17-int|LTR|ERV1	4.71918	5.69229	6.56698	6.45882	6.54289	6.38993	6.94024	6.45672	5.991	5.61315	5.9097	6.87788	5.63503	6.36282	6.04063	6.3265	5.86343	6.0597	6.42443	6.54559	0.196265	0.560996	0.682163	0.527718	0.625789	0.204454	0.558372	0.0907196	0.533464
HERV3-int|LTR|ERV1	5.49633	6.89183	6.81897	6.44556	6.19188	6.61849	6.53888	6.32605	6.12377	5.53795	6.06281	6.09233	4.86661	6.64914	6.40858	6.02137	5.76255	6.50716	6.48255	6.23157	0.744602	0.719999	0.469012	0.131718	0.379397	0.0639775	0.545933	0.141077	0.567184
HERV30-int|LTR|ERV1	0	0.644318	0.233888	1.22774	1.20101	0	1.25942	0.708408	1.19598	1.2756	1.11836	0.673556	0.43082	1.63599	0.720716	0.809003	0.79452	1.0165	0.885379	0.872435	0.221976	0.0908593	0.077915	NA	NA	NA	NA	NA	NA
HERV35I-int|LTR|ERV1	2.86136	3.80312	3.36611	3.4853	3.23955	3.69354	3.35021	3.39328	3.69365	3.40449	1.74028	3.26709	2.92771	3.5656	2.83976	3.61894	3.21956	3.62428	2.95462	3.44688	0.404721	-0.264941	0.227329	0.0812257	0.379397	NA	NA	0.248386	0.604159
HERV4_I-int|LTR|ERV1	4.88796	6.0023	5.88628	5.74438	5.6821	5.93993	5.66146	5.94324	5.65452	5.55983	5.57083	6.02144	4.79608	6.2069	5.75047	5.40541	5.31384	5.94563	5.72199	5.79753	0.631796	0.408152	0.483696	0.0500988	0.379397	0.112403	0.545933	0.106639	0.533464
HERV9-int|LTR|ERV1	3.19755	5.80563	5.59267	7.73498	5.35576	5.98862	6.2262	6.6003	5.25206	4.54689	5.99822	7.22917	4.31875	5.82543	6.01192	6.79249	4.7574	5.64032	5.97483	7.15723	0.882928	1.21744	2.39984	0.144741	0.382802	0.0333957	0.482354	0.00387596	0.118366
HERV9N-int|LTR|ERV1	2.74889	4.97379	4.93965	6.14537	4.87071	5.44241	5.35258	5.79468	4.86166	3.66903	4.01952	6.0797	3.42479	5.00063	5.14401	5.64117	4.24397	4.90258	4.94398	5.92977	0.658606	0.700006	1.6858	0.270694	0.440649	0.194456	0.550844	0.0119655	0.240283
HERV9NC-int|LTR|ERV1	4.54486	6.9846	7.20299	9.59019	6.10603	6.99718	7.46435	8.44304	5.64527	5.65444	6.7873	9.1467	5.07446	6.63609	7.05447	8.70071	5.45916	6.659	7.14801	9.03734	1.19984	1.68885	3.57817	0.0383886	0.379397	0.0028439	0.275811	0.000138398	0.0183147
HERVE_a-int|LTR|ERV1	4.74868	6.65426	6.15522	5.96498	6.49694	7.01295	6.71762	6.29726	5.57864	5.81775	5.76967	6.40243	4.89215	6.99398	6.66509	6.52813	5.60501	6.69262	6.37745	6.31285	1.0876	0.772436	0.707834	0.0503448	0.379397	0.0978595	0.545933	0.0823746	0.533464
HERVE-int|LTR|ERV1	5.41576	6.83245	7.01394	6.38199	6.79998	7.1333	6.14897	6.62366	6.50316	6.04428	6.48663	6.79914	5.93071	6.98715	6.48365	6.50044	6.25656	6.80482	6.56746	6.58463	0.548267	0.310904	0.328074	0.184766	0.408712	0.337089	0.65855	0.243482	0.604159
HERVFH19-int|LTR|ERV1	0.347099	1.26843	1.15704	1.52557	1.39177	1.46258	0.355016	1.68616	1.70443	0	0	1.13093	0	1.48903	1.55827	1.91035	1.02768	1.16543	0.898015	1.59048	0.137745	-0.12967	0.562797	NA	NA	NA	NA	NA	NA
HERVFH21-int|LTR|ERV1	2.26754	3.5834	3.92884	2.84258	3.96495	4.87971	4.60958	4.25278	3.41697	2.81517	3.59944	3.90506	2.63622	4.34135	4.52619	3.91121	3.22222	4.10299	4.22508	3.81411	0.880769	1.00286	0.59189	0.207831	0.408712	0.0519381	0.545933	0.228583	0.604159
HERVH-int|LTR|ERV1	6.78477	9.22181	8.91866	8.82932	9.62556	9.53496	9.39092	9.66813	8.9181	8.35018	8.58419	9.29618	8.18011	9.47314	8.62982	8.73509	8.70905	9.21431	8.91827	9.18192	0.505255	0.20922	0.47287	0.292786	0.45444	0.457782	0.691914	0.286003	0.62604
HERVH48-int|LTR|ERV1	3.01507	3.64962	3.94533	3.95364	4.80519	4.79098	4.23565	4.59305	4.70984	4.02432	3.99322	4.14233	3.25126	4.29785	4.23481	3.98158	4.16459	4.25125	4.10846	4.1915	0.0866605	-0.0561234	0.0269183	0.659379	0.742494	0.753909	0.869405	0.668737	0.840153
HERVI-int|LTR|ERV1	0.861558	3.00773	2.90689	3.04387	2.77526	3.34042	3.90082	3.47781	3.23113	1.64662	3.24595	3.62106	2.55336	2.93055	3.0798	3.25202	2.58033	2.85434	3.33553	3.36524	0.274018	0.755207	0.784911	NA	NA	0.149297	0.546968	0.111561	0.533464
HERVIP10B3-int|LTR|ERV1	4.95285	6.64618	6.56162	6.39123	6.66336	6.92815	6.82792	6.57654	6.57815	6.3446	6.4581	6.56538	5.92246	7.08638	6.95244	6.5476	6.17258	6.77843	6.71368	6.52211	0.605846	0.541096	0.349528	0.142177	0.3817	0.15412	0.546968	0.262928	0.614014
HERVIP10F-int|LTR|ERV1	3.10919	4.86646	5.07365	4.78513	5.30925	5.46552	5.33274	5.46274	4.618	4.28303	4.89142	4.68319	3.66129	5.56593	5.04832	4.93522	4.41763	5.1313	5.09537	4.99954	0.713668	0.677732	0.581905	0.179547	0.408712	0.117084	0.545933	0.178403	0.588081
HERVIP10FH-int|LTR|ERV1	2.80612	5.4442	5.55542	5.42193	5.59753	6.24386	5.98087	5.53353	5.44609	4.54689	5.15109	5.83102	4.18721	6.14072	4.48498	5.19432	4.87315	5.73644	5.39326	5.51357	0.863294	0.520113	0.640421	0.202724	0.408712	0.320232	0.652228	0.187602	0.59652
HERVK-int|LTR|ERVK	6.8407	9.08032	9.1356	8.34414	9.23251	9.5472	9.26977	9.03928	8.77665	8.45173	8.37247	8.75405	7.37691	9.68797	8.53467	8.38616	8.36735	9.26704	8.87804	8.65947	0.899694	0.510694	0.292123	0.12202	0.379397	0.250984	0.602363	0.367405	0.675277
HERVK11-int|LTR|ERVK	3.10919	3.88792	4.2814	4.20524	4.64587	4.48659	4.39705	4.57398	4.43643	4.43289	3.82477	4.9972	3.3029	5.1053	3.46571	4.51223	4.02647	4.54294	4.03855	4.60024	0.516471	0.0120778	0.573772	0.239018	0.429266	0.798695	0.893456	0.149336	0.567184
HERVK11D-int|LTR|ERVK	1.66903	0	0	0	1.8472	0	1.41792	0.964214	0.718088	0	0	0.673556	0	0	0	0	1.23619	0	0.503858	0.471448	-1.23619	-0.732329	-0.764739	NA	NA	NA	NA	NA	NA
HERVK13-int|LTR|ERVK	3.47002	4.67293	4.85459	5.00607	5.1201	5.57583	4.80926	5.55315	4.8776	4.9297	5.26529	5.7928	4.36821	5.75478	5.18313	5.33543	4.58358	5.30086	5.04177	5.4504	0.717277	0.458189	0.866824	0.133689	0.379397	0.187499	0.550844	0.0533967	0.481784
HERVK14-int|LTR|ERVK	4.9012	4.86646	5.41397	4.49006	5.78764	6.05107	5.62933	5.72721	5.52907	4.97929	5.41132	4.91423	4.48485	5.32715	5.17021	4.89927	5.26387	5.38514	5.4153	5.08152	0.121268	0.151432	-0.182349	0.754902	0.826895	0.485993	0.71279	0.684323	0.854328
HERVK14C-int|LTR|ERVK	2.80612	6.16406	4.36989	5.40374	1.8472	3.69354	3.46388	3.30363	2.62363	3.85758	2.83714	3.8165	2.59526	5.79444	4.25942	4.78581	2.51084	5.2728	3.85818	4.55278	2.76196	1.34734	2.04194	0.011842	0.379397	0.023267	0.43875	0.0114954	0.240283
HERVK22-int|LTR|ERVK	4.02308	5.89028	6.05968	5.83534	6.37238	6.64403	6.19908	6.52782	6.53863	6.13457	5.69827	6.43753	5.2363	6.41974	5.81834	6.16444	5.84402	6.3001	5.95724	6.26571	0.456075	0.113214	0.421687	0.274035	0.440649	0.52471	0.734411	0.291183	0.62604
HERVK3-int|LTR|ERVK	7.71413	8.16598	8.20153	8.01796	8.34637	8.58254	8.38888	8.44304	8.31819	8.33756	8.26265	8.23294	7.20051	8.49155	8.47809	8.06125	7.96824	8.40299	8.33682	8.19868	0.434749	0.368574	0.230434	0.133917	0.379397	0.169458	0.550844	0.349962	0.649228
HERVK9-int|LTR|ERVK	6.62667	7.97082	7.25369	7.16784	7.91107	8.15327	7.38478	8.22963	7.94772	7.72527	7.52745	7.96744	6.76125	8.50477	7.71027	7.9309	7.44062	8.11689	7.47907	7.87387	0.67627	0.038457	0.433253	0.095871	0.379397	0.686176	0.833514	0.273004	0.622567
HERVKC4-int|LTR|ERVK	0.627607	1.57143	1.93017	1.22774	2.19314	1.46258	2.65444	1.37016	0.97673	0.773996	0.370722	0.375178	0.231432	1.76935	1.39012	1.17249	1.21101	1.43922	1.80952	1.08372	0.228212	0.598505	-0.127288	NA	NA	NA	NA	NA	NA
HERVL-int|LTR|ERVL	6.13354	7.59759	7.97247	7.65847	7.51734	7.56907	7.99235	7.55687	7.22651	7.04887	7.63755	7.2148	6.64321	8.20695	7.52465	7.35775	6.97479	7.66441	7.79616	7.45718	0.689626	0.821374	0.482396	0.11119	0.379397	0.0341059	0.482354	0.130603	0.55752
HERVL18-int|LTR|ERVL	1.89724	2.30568	2.64847	2.73053	3.13668	3.34042	2.77674	3.10534	2.95903	2.57821	2.64801	2.52607	2.32193	3.04037	2.83976	2.75873	2.66084	2.87145	2.73064	2.79551	0.210612	0.0698026	0.13467	NA	NA	NA	NA	NA	NA
HERVL32-int|LTR|ERVL	0	0	1.03844	0.851999	0.405992	0.767231	1.25942	0	0	0.438293	0.370722	1.13093	0.231432	0.679874	1.19975	0.586885	0.169604	0.500547	1.00684	0.699774	0.330943	0.837232	0.530169	NA	NA	NA	NA	NA	NA
HERVL40-int|LTR|ERVL	5.01498	6.20871	6.2076	6.00773	6.28496	6.57664	6.27893	6.44627	5.73541	5.93965	5.99161	5.68016	5.10396	6.26454	6.21444	5.74602	5.62919	6.26523	6.17713	6.00275	0.636042	0.547936	0.373558	0.0705129	0.379397	0.0801776	0.545933	0.252908	0.604159
HERVL66-int|LTR|ERVL	0.861558	1.57143	3.50653	1.88127	3.46845	2.17345	3.81762	2.52457	3.12846	2.7405	0.909197	2.28303	1.62621	2.46388	2.55139	1.70354	2.62749	2.29888	3.05333	2.13439	-0.328612	0.425838	-0.493105	NA	NA	0.653114	0.813311	NA	NA
HERVL74-int|LTR|ERVL	4.94012	6.51011	6.64248	6.36329	7.07483	7.35988	7.25653	7.24652	6.76095	6.19875	6.33276	6.74015	5.36363	6.85454	6.25174	6.27135	6.29985	6.79633	6.67814	6.70848	0.496472	0.378282	0.408627	0.273457	0.440649	0.342579	0.65855	0.315198	0.63498
HERVP71A-int|LTR|ERV1	2.34682	3.19692	3.21054	2.94673	3.46845	3.5277	3.46388	3.7052	3.18063	2.7405	4.23665	3.84669	2.32193	3.77051	3.1865	3.1334	2.91757	3.35871	3.59237	3.45664	0.441138	0.674792	0.539067	0.239574	0.429266	0.118298	0.545933	0.163196	0.588081
HERVS71-int|LTR|ERV1	4.45812	5.26555	5.53916	5.22893	5.7961	5.85497	5.82645	6.22576	4.90891	5.05832	5.44079	5.04998	4.84056	5.77871	5.97524	5.51232	5.09	5.52799	5.71144	5.5783	0.437989	0.621444	0.488301	0.204653	0.408712	0.0656719	0.545933	0.237226	0.604159
HUERS-P1-int|LTR|ERV1	3.39726	4.79504	4.4062	4.22612	4.4017	5.11711	5.0098	4.95917	4.09879	4.33478	4.14413	4.73243	3.27739	4.78125	4.5858	4.36198	3.87044	4.78326	4.57162	4.59944	0.912821	0.701177	0.728998	0.0224947	0.379397	0.063614	0.545933	0.0512764	0.481784
HUERS-P2-int|LTR|ERV1	2.18333	3.71293	3.61389	3.85	3.96495	4.24077	4.50722	4.7199	2.37712	2.39561	3.28983	3.5858	2.37128	3.83279	3.23695	3.32611	2.93201	3.68734	3.76001	3.9729	0.755327	0.827994	1.04089	0.204358	0.408712	0.115175	0.545933	0.0674498	0.533464
HUERS-P3-int|LTR|ERV1	4.26716	5.33768	5.67928	4.90631	5.42284	5.75534	5.6694	5.54337	4.79613	4.99544	5.15109	5.16209	4.28059	5.95012	5.75047	4.86245	4.77309	5.55597	5.58123	5.14485	0.782883	0.808144	0.371766	0.0563812	0.379397	0.0293708	0.474111	0.223648	0.604159
HUERS-P3b-int|LTR|ERV1	3.47002	4.53947	4.49876	3.82293	4.42371	4.75393	4.45319	4.34568	4.92434	4.05546	3.59944	4.71622	3.88157	4.52237	4.25942	3.93508	4.27886	4.48937	4.24386	4.24918	0.210508	-0.0349988	-0.0296784	0.434214	0.566734	0.943928	0.960914	0.939034	0.975548
LOR1-int|LTR|ERV1	6.04105	7.33604	7.53222	7.19187	7.78502	7.86252	7.37754	7.614	7.2603	6.98153	7.22845	7.11925	6.45585	7.48589	7.18875	7.09999	7.04302	7.45108	7.33818	7.27222	0.408056	0.295158	0.229205	0.265762	0.440649	0.307406	0.634025	0.40133	0.702324
LOR1a|LTR|ERV1	3.87017	4.53947	4.99634	4.16269	4.71885	5.25614	4.78031	5.25092	4.65547	4.33478	4.14413	4.63215	3.4708	4.90241	5.00527	4.11287	4.27139	4.80165	4.77079	4.61602	0.530262	0.499401	0.344631	0.164929	0.40806	0.181811	0.550844	0.405659	0.70326
LOR1b|LTR|ERV1	5.05098	5.03707	5.32826	5.11066	4.75398	5.11711	4.72055	4.86819	4.92434	4.61123	5.01409	5.06286	3.94813	4.94533	4.60514	4.73238	4.72702	4.94005	4.94478	4.95145	0.213027	0.217755	0.224426	0.378531	0.514086	0.435038	0.678359	0.337477	0.644127
LTR06|LTR|ERV1	6.1992	5.48107	5.30279	5.60015	5.82944	5.92334	5.57975	5.9132	6.05541	5.87998	5.57083	5.57604	4.95014	5.75478	5.61391	5.10253	5.83136	5.76977	5.52203	5.57616	-0.0615925	-0.309332	-0.255205	0.9968	0.9968	0.435109	0.678359	0.542363	0.782975
LTR1|LTR|ERV1	2.62691	3.00773	2.17441	2.94673	2.77526	3.12499	3.66755	2.87539	2.18587	2.39561	3.20069	3.47431	2.37128	3.49031	3.7352	2.39616	2.5076	3.05602	3.31223	2.97389	0.548415	0.804625	0.466282	0.0977031	0.379397	0.115682	0.545933	NA	NA
LTR101_Mam|LTR|ERVL	3.89685	3.77368	4.15906	3.97838	4.23756	4.36891	4.33864	4.53506	3.83086	3.62819	3.70033	3.98859	3.11303	4.2756	4.23481	3.73216	3.8238	4.04597	4.12774	4.08977	0.222167	0.303936	0.265973	0.448807	0.576515	0.264391	0.611039	0.35877	0.662472
LTR102_Mam|LTR|ERVL	3.53928	3.83188	3.86066	3.55287	3.51008	3.73216	3.26918	3.43616	4.09879	3.78513	2.77674	2.91552	2.86017	3.89249	3.1865	3.00396	3.56724	3.81163	3.32643	3.25274	0.244384	-0.240812	-0.3145	0.272972	0.440649	0.523338	0.734411	0.391908	0.6915
LTR103_Mam|LTR|ERV1?	3.01507	4.33314	2.6884	2.99621	3.33543	3.76977	3.22682	3.20789	3.23113	3.40449	2.64801	3.5858	2.63622	4.23005	3.50741	4.11287	3.07831	3.98073	3.06385	3.54003	0.902423	-0.0144629	0.461716	0.0159274	0.379397	0.892347	0.944136	0.196023	0.598625
LTR103b_Mam|LTR|ERV1?	6.64642	5.76137	5.89482	5.85554	5.52813	5.70769	6.00612	5.86696	5.51898	5.61315	6.34839	6.21296	4.80509	5.87066	5.78479	5.75272	5.78224	5.74122	6.0245	5.93288	-0.0410139	0.242259	0.150644	0.777484	0.844726	0.373654	0.662531	0.478273	0.745645
LTR105_Mam|LTR|ERVL	2.42196	2.60193	3.34127	3.04387	3.28821	3.73216	2.88967	2.81168	3.23113	2.81517	2.43029	2.44943	2.92771	3.41088	2.70266	2.32567	3.00571	3.21078	2.88	2.68611	0.205064	-0.125715	-0.319606	0.617191	0.706868	NA	NA	NA	NA
LTR108a_Mam|LTR|ERVL	3.84308	3.61683	3.82538	3.17824	4.10769	3.87706	4.00468	4.07433	4.3928	4.14511	3.56413	4.5793	3.40122	4.15882	4.33085	3.64812	3.98101	3.96615	3.95838	3.96211	-0.0148542	-0.0226291	-0.0188984	0.958902	0.978372	0.98575	0.990754	0.862336	0.94485
LTR108b_Mam|LTR|ERVL	1.0635	0	0	0	0	0	0	0.397255	0	0	0	0	0	0.379621	0	0	0.347666	0.104672	0	0.110029	-0.242994	-0.347666	-0.237637	NA	NA	NA	NA	NA	NA
LTR108c_Mam|LTR|ERVL	0	0.358396	1.36793	0.342555	1.20101	0.434028	0	0.708408	0.403813	0.438293	0	0	0.43082	0.928276	1.19975	0.809003	0.577731	0.558513	0.781989	0.499272	-0.0192184	0.204258	-0.078459	NA	NA	NA	NA	NA	NA
LTR108d_Mam|LTR|ERVL	0	0.358396	0	0	0	0	0	0	0	0	0	0	0	0	0	0	0	0.0982848	0	0	0.0982848	0	0	NA	NA	NA	NA	NA	NA
LTR108e_Mam|LTR|ERVL	0	0	0.6107	1.38405	0.981122	0	2.29337	0.397255	0.97673	0.438293	0	0	0	1.14012	0.720716	0	0.570949	0.474825	1.18222	0.567302	-0.0961232	0.611267	-0.00364655	NA	NA	NA	NA	NA	NA
LTR109A2|LTR|ERV1	0	0	0	0	0	0	0	0	0	0	0	0	0	0	0	0	0	0	0	0	0	0	0	NA	NA	NA	NA	NA	NA
LTR10A|LTR|ERV1	5.30078	4.97379	4.73601	4.78513	5.53826	5.30823	5.20774	5.01681	5.09748	4.99544	5.04002	5.10089	3.96431	5.43149	4.89956	4.4138	5.08465	5.19082	4.98132	4.85275	0.106173	-0.103333	-0.231901	0.601846	0.695236	0.99077	0.993278	0.714801	0.8868
LTR10B|LTR|ERV1	2.42196	1.26843	2.87263	1.65398	2.08678	1.26544	2.65444	2.16543	0.718088	1.2756	2.34965	1.87853	0.605968	2.93055	1.55827	1.58785	1.67514	1.89317	2.43709	1.83956	0.21803	0.761956	0.164418	NA	NA	NA	NA	NA	NA
LTR10B1|LTR|ERV1	1.53953	3.5834	4.0408	3.22048	3.28821	4.18618	3.63552	3.83895	3.37267	2.4898	3.70033	3.31092	2.89433	4.10936	3.66323	3.78566	2.92927	3.72977	3.76964	3.56517	0.8005	0.840369	0.6359	0.205908	0.408712	0.0638054	0.545933	0.142297	0.567184
LTR10B2|LTR|ERV1	2.26754	2.60193	2.5218	1.98258	2.70509	3.06574	2.11936	2.52457	2.69733	2.7405	1.97343	2.19219	1.8516	2.20571	2.0844	2.32567	2.42163	2.68594	2.1903	2.26971	0.264313	-0.231328	-0.151921	NA	NA	NA	NA	NA	NA
LTR10C|LTR|ERV1	3.84308	4.60774	4.73601	4.71315	5.00809	5.07266	5.20774	4.82043	4.90891	4.76988	4.19117	4.7801	3.79379	4.61394	4.46395	5.01569	4.49892	4.77879	4.69962	4.83682	0.279866	0.2007	0.337899	0.318784	0.480794	0.532628	0.734411	0.234905	0.604159
LTR10D|LTR|ERV1	2.26754	3.00773	1.71545	3.6792	2.47171	2.38211	3.04387	1.68616	2.69733	2.06901	2.64801	1.99095	0.903038	2.68257	2.38239	1.46258	2.22635	2.57725	2.52438	2.50837	0.350893	0.298023	0.282011	NA	NA	NA	NA	NA	NA
LTR10E|LTR|ERV1	3.53928	3.77368	4.02538	3.92847	4.08023	4.80916	4.14763	4.15356	4.09879	3.1398	3.52807	4.16639	3.51538	3.89249	4.10492	3.58916	3.83567	4.03071	3.97157	3.9776	0.19504	0.135895	0.141929	0.810451	0.87581	0.533506	0.734411	0.501489	0.75989
LTR10F|LTR|ERV1	3.23986	2.95624	2.64847	2.40436	2.90612	3.69354	4.29829	2.9364	2.46415	2.4898	3.24595	2.97122	2.50995	4.42465	4.46395	3.04841	2.81542	3.5787	3.84552	2.86116	0.763276	1.03009	0.0457396	0.234134	0.425891	0.10885	0.545933	NA	NA
LTR10G|LTR|ERV1	1.99892	1.82171	1.71545	1.05242	0.981122	2.47612	1.5612	1.68616	1.84077	1.80157	0.909197	2.66789	1.78031	2.54052	1.39012	1.70354	1.69911	2.20187	1.42412	1.89763	0.502762	-0.274991	0.19852	NA	NA	NA	NA	NA	NA
LTR12_|LTR|ERV1	5.07451	5.57782	5.51166	5.93996	4.96375	5.881	5.15231	5.72721	5.17684	5.47021	4.74168	6.27523	4.41603	5.31625	5.11732	5.70498	4.93573	5.57644	5.15634	5.93062	0.640708	0.220605	0.994894	0.019771	0.379397	0.37239	0.662531	0.00343367	0.113597
LTR12|LTR|ERV1	4.91428	5.97673	5.69404	6.29096	4.60792	6.11093	5.08279	6.0981	5.55903	5.11853	5.39136	6.82208	4.69315	5.87806	5.59467	6.20424	4.99495	5.8179	5.45907	6.38235	0.822952	0.464118	1.38739	0.0368856	0.379397	0.097953	0.545933	0.00192058	0.0847188
LTR12B|LTR|ERV1	3.15413	4.11595	4.17321	3.90275	3.66585	4.65684	3.84589	4.49506	4.17816	4.33478	4.21405	4.50564	3.4708	4.68319	3.7352	4.4138	3.6663	4.46655	4.00666	4.3494	0.800243	0.340355	0.683099	0.0170769	0.379397	0.177411	0.550844	0.0329894	0.428052
LTR12C|LTR|ERV1	9.44759	11.0023	11.1647	12.0999	10.3416	10.6285	10.7785	11.3694	10.1131	10.258	10.3942	11.5787	9.47104	10.6955	10.6779	11.5004	9.89671	10.67	10.7806	11.6652	0.773327	0.883853	1.76853	0.0260489	0.379397	0.0166774	0.415082	0.000650437	0.0516447
LTR12D|LTR|ERV1	3.19755	4.4678	4.88064	7.56136	4.10769	4.24077	4.47145	6.44102	4.07142	4.43289	5.49796	7.18856	3.91523	4.20664	4.48498	6.7325	3.86575	4.34158	4.89757	7.04433	0.475831	1.03182	3.17859	0.0603895	0.379397	0.0199156	0.415082	6.94818e-05	0.0143085
LTR12E|LTR|ERV1	4.26716	4.48607	4.92305	5.33828	3.90362	4.82711	4.85165	5.33264	5.3917	5.50446	4.40552	5.59392	2.55336	4.42465	3.62585	4.2332	4.35884	4.87857	4.53526	5.20809	0.51973	0.176424	0.849252	0.264609	0.440649	0.543651	0.742389	0.147464	0.567184
LTR12F|LTR|ERV1	4.18309	4.52187	4.69744	4.20524	4.161	4.509	4.12474	4.97379	4.34774	4.59012	4.53866	5.34216	3.55851	4.57797	4.56621	4.52801	4.09164	4.55016	4.49702	4.82662	0.458526	0.405385	0.734988	0.0313582	0.379397	0.0965075	0.545933	0.0606811	0.500026
LTR13_|LTR|ERVK	2.18333	2.60193	3.03615	1.98258	3.38114	2.80095	3.53506	2.99494	2.54597	2.81517	0	2.19219	0.903038	3.41088	2.70266	2.25157	2.50278	2.94082	2.77109	2.4098	0.438048	0.268317	-0.0929779	NA	NA	NA	NA	NA	NA
LTR13|LTR|ERVK	8.55008	8.68555	8.67443	8.69749	8.88248	9.17898	8.83078	8.67102	8.72478	8.78013	8.32455	8.95853	7.84902	9.00081	8.7422	8.70592	8.55114	8.92427	8.65526	8.76307	0.373125	0.104117	0.211926	0.157065	0.394626	0.597041	0.783185	0.321489	0.63498
LTR13A|LTR|ERVK	7.14561	7.92473	8.22204	7.75125	6.56285	7.20371	6.96298	7.27041	6.69058	7.17123	7.31585	7.28252	5.71364	7.13664	7.80113	7.21892	6.61435	7.39927	7.65412	7.39769	0.784912	1.03977	0.783335	0.0571154	0.379397	0.0420017	0.533168	0.038864	0.428583
LTR14|LTR|ERVK	3.47002	3.74362	3.80735	3.22048	3.13668	3.76977	4.43469	4.01899	4.77931	3.19676	3.41386	3.17505	1.8516	3.14225	4.5858	3.25202	3.6709	3.49291	4.13541	3.46245	-0.177986	0.464515	-0.208452	0.813952	0.877236	0.299066	0.634025	0.87131	0.946542
LTR14A|LTR|ERVK	1.66903	2.13093	1.86196	1.38405	2.08678	2.7264	2.71699	2.35614	2.62363	1.94148	3.99322	2.28303	0.605968	2.10836	2.38239	1.81065	1.91772	2.25935	2.97035	2.00944	0.34163	1.05263	0.0917186	NA	NA	NA	NA	NA	NA
LTR14B|LTR|ERVK	5.14286	5.71567	5.9368	5.55968	6.08549	6.56064	5.73126	5.93579	5.991	5.68462	5.71447	5.56703	4.80509	6.27017	5.99002	5.85629	5.60582	6.10623	5.84829	5.73957	0.500408	0.242471	0.133751	0.198517	0.408712	0.337246	0.65855	0.523511	0.775499
LTR14C|LTR|ERVK	0.347099	0.883621	1.86196	1.52557	0.405992	0.434028	1.69153	2.0597	0.718088	0.773996	0.664483	1.62387	0.903038	2.2969	1.19975	1.17249	0.611645	1.29572	1.42586	1.63041	0.684078	0.814218	1.01876	NA	NA	NA	NA	NA	NA
LTR15|LTR|ERV1	6.78832	7.4	6.98222	7.21291	7.60899	7.56371	7.09238	7.53731	7.53588	7.33251	7.25357	7.1708	6.69257	7.43157	7.14646	7.01302	7.21619	7.43442	7.12197	7.24642	0.218238	-0.0942145	0.0302319	0.306022	0.469545	0.88388	0.944136	0.781235	0.914898
LTR16|LTR|ERVL	4.49346	4.86646	4.96421	4.47275	5.17301	5.25614	4.99725	5.36625	4.70984	4.96297	5.01409	5.03694	4.04247	5.19105	5.13072	4.52801	4.66178	5.07797	5.02795	4.89909	0.416191	0.366172	0.237313	0.115392	0.379397	0.126334	0.545933	0.467424	0.738819
LTR16A|LTR|ERVL	7.94381	8.39331	7.60563	8.06209	7.21072	7.3568	7.55909	7.9953	7.46388	7.38863	7.53884	8.00133	6.44725	7.62002	6.82626	7.07068	7.36228	7.75562	7.4153	7.83461	0.393339	0.0530231	0.472329	0.325234	0.482451	0.760465	0.869405	0.236844	0.604159
LTR16A1|LTR|ERVL	6.11097	6.14696	6.21785	6.17249	6.23605	6.48348	6.27893	6.4774	6.08999	6.09763	6.22963	6.3135	5.42334	6.55062	6.21444	5.69103	5.99733	6.33345	6.23544	6.19193	0.33612	0.238118	0.194606	0.152766	0.388108	0.192556	0.550844	0.456867	0.737301
LTR16A2|LTR|ERVL	5.4521	5.39674	5.05849	5.0651	5.69117	5.57583	5.39142	5.61974	5.58835	5.36222	5.37111	5.10089	4.52901	5.35924	5.56535	5.49637	5.38063	5.42632	5.35788	5.3408	0.0456979	-0.0227481	-0.039823	0.703663	0.777123	0.916265	0.9483	0.986355	0.991539
LTR16B|LTR|ERVL	7.01798	6.77051	6.42082	6.63279	6.69535	6.71326	6.68672	6.7899	6.4615	6.31272	5.99161	6.29175	5.70404	6.69179	5.99736	6.3796	6.54495	6.6329	6.30471	6.5372	0.087952	-0.240233	-0.00774225	0.627929	0.715092	0.57204	0.769694	0.864529	0.94485
LTR16B1|LTR|ERVL	3.50513	3.91504	4.17321	3.61742	4.21249	4.509	3.75948	4.15356	3.83086	3.95996	3.37365	4.09288	3.3529	3.89249	4.39897	4.07048	3.76394	4.09312	3.97833	3.99853	0.329174	0.21439	0.234591	0.203361	0.408712	0.522825	0.734411	0.298582	0.630125
LTR16B2|LTR|ERVL	5.83613	7.56576	7.18393	7.1324	7.3056	7.3537	7.35316	7.22834	6.82395	7.09082	6.98356	6.83342	5.86767	7.38034	6.87088	6.71539	6.59624	7.35745	7.10983	6.99259	0.761207	0.513583	0.396351	0.0561872	0.379397	0.142584	0.546968	0.224566	0.604159
LTR16C|LTR|ERVL	7.60327	7.81891	7.7841	7.60974	7.77007	8.01325	7.61759	7.92931	7.72378	7.79153	7.68961	7.58034	6.33362	7.70783	7.57212	7.23342	7.46103	7.83729	7.66809	7.60908	0.376262	0.207061	0.148053	0.222454	0.413769	0.407739	0.67601	0.557713	0.789241
LTR16D|LTR|ERVL	2.56169	3.44095	3.39039	3.17824	2.63157	3.38957	2.65444	3.10534	2.8341	3.3553	2.26454	3.07673	1.91953	2.54052	3.2857	3.36177	2.5245	3.22466	2.96989	3.18488	0.700155	0.445385	0.660373	0.0545744	0.379397	NA	NA	0.0156414	0.282257
LTR16D1|LTR|ERVL	6.11664	5.99596	5.73744	5.13291	5.53826	6.06626	5.76863	5.98714	6.04135	6.09013	5.71447	5.7928	4.77789	5.87066	5.5151	5.68401	5.70843	6.00824	5.68725	5.68207	0.299815	-0.021179	-0.0263541	0.261078	0.440649	0.841715	0.916076	0.934596	0.975548
LTR16D2|LTR|ERVL	0	1.82171	1.26604	1.38405	1.8472	1.92941	1.5612	0.708408	1.38571	0	0	0.375178	0.762136	2.20571	2.28983	1.70354	1.15494	1.69566	1.49134	1.13718	0.54072	0.3364	-0.017764	NA	NA	NA	NA	NA	NA
LTR16E1|LTR|ERVL	5.67621	7.02261	7.03922	6.74174	7.31151	7.2904	6.73283	7.0638	6.8843	6.86329	6.24641	6.67445	6.49531	7.18521	7.06498	6.74268	6.70851	7.09941	6.8064	6.81391	0.390899	0.0978897	0.105398	0.21554	0.408712	0.667455	0.821253	0.572763	0.789538
LTR16E2|LTR|ERVL	4.87465	5.60315	5.28991	5.6239	5.52813	5.5864	5.29227	5.75288	5.44609	5.60265	5.07801	5.47353	4.72197	5.68049	5.18313	5.17441	5.18457	5.61864	5.21351	5.52185	0.434075	0.0289446	0.337284	0.0577314	0.379397	0.754786	0.869405	0.176374	0.588081
LTR17|LTR|ERV1	5.26033	5.81288	5.825	5.49246	6.46547	6.98922	5.82645	6.57654	6.22058	5.74319	6.10635	5.64628	5.13996	6.01201	6.00466	6.41821	5.88588	6.23535	5.94567	6.10886	0.34947	0.0597869	0.222985	0.437363	0.567161	0.638455	0.804248	0.565837	0.789241
LTR18A|LTR|ERVL	0.861558	1.08882	0.434028	1.38405	1.39177	1.78994	1.92106	0.708408	0.403813	1.80157	0.664483	2.19219	0.903038	1.32539	0.720716	2.0036	0.932439	1.53319	1.0654	1.68077	0.60075	0.132961	0.748335	NA	NA	NA	NA	NA	NA
LTR18B|LTR|ERVL	3.19755	3.47781	3.82538	3.09001	3.62854	3.5277	3.60277	3.83895	3.6573	3.1398	3.79462	3.93348	2.86017	3.45115	3.66323	2.64777	3.37226	3.40684	3.7244	3.47155	0.0345871	0.352149	0.0992895	0.77309	0.842229	0.0987081	0.545933	0.9121	0.963042
LTR18C|LTR|ERVL	1.3978	2.72988	2.05728	2.60881	1.71105	3.38957	2.02361	3.20789	1.70443	2.4898	2.7137	3.02485	1.91953	3.23741	1.19975	2.4631	1.69499	3.00729	2.09466	2.85763	1.31229	0.399667	1.16264	0.00167292	0.379397	NA	NA	NA	NA
LTR19-int|LTR|ERV1	3.32063	5.10949	5.07365	4.57374	4.6828	4.65684	4.50722	4.75419	4.93956	4.47962	4.70973	4.5612	3.79379	4.52237	4.02104	4.15413	4.32609	4.7148	4.62673	4.5269	0.388707	0.300643	0.20081	0.256305	0.440649	0.402708	0.67573	0.444288	0.722878
LTR19A|LTR|ERV1	6.73765	6.48311	6.2415	5.95875	6.50211	6.51152	6.56033	6.33741	6.8157	6.39417	5.81537	6.47661	5.80622	6.5083	6.52995	6.14411	6.51556	6.47505	6.31631	6.24239	-0.0405135	-0.199249	-0.273169	0.970701	0.984448	0.557052	0.752876	0.391654	0.6915
LTR19B|LTR|ERV1	5.06281	5.42539	5.24382	5.13291	5.51794	5.82848	5.53708	5.47304	4.86166	5.13323	4.80343	5.22079	4.5071	5.72222	5.55545	5.0813	5.03406	5.55218	5.31539	5.23508	0.518123	0.281333	0.201014	0.085584	0.379397	0.31991	0.652228	0.333906	0.643569
LTR19C|LTR|ERV1	3.99874	3.47781	3.06661	3.61742	4.42371	4.57422	4.17017	4.07433	4.41474	3.58616	3.41386	4.30312	2.55336	3.92144	3.66323	3.52782	4.01451	3.9571	3.63541	3.91633	-0.0574095	-0.379105	-0.0981782	0.936251	0.965058	0.609589	0.786	0.947333	0.975548
LTR1A1|LTR|ERV1	3.39726	3.28288	3.71392	3.26138	3.46845	3.73216	3.95364	3.66971	3.58147	3.54288	3.93923	3.98859	2.21785	3.09221	2.90362	3.17409	3.25656	3.43313	3.68479	3.56117	0.176569	0.428233	0.304616	0.505951	0.611941	0.296208	0.634025	0.371949	0.680478
LTR1A2|LTR|ERV1	4.80601	5.46274	5.62384	5.63952	4.93338	5.80149	5.58814	5.74438	4.86166	4.75098	5.61459	5.29921	3.71962	5.72222	5.85112	5.09195	4.65504	5.48858	5.6734	5.46711	0.833542	1.01836	0.812071	0.0626076	0.379397	0.0100935	0.41153	0.0377376	0.428052
LTR1B|LTR|ERV1	5.61335	5.15583	5.54461	5.04177	4.99345	5.17437	4.43469	5.12557	5.66374	5.67463	5.16294	5.66332	4.36821	4.64898	5.18313	4.98176	5.2494	5.20875	5.13401	5.23004	-0.0406466	-0.115393	-0.0193583	0.992208	0.994682	0.844829	0.916581	0.903242	0.958789
LTR1B0|LTR|ERV1	1.0635	2.38571	2.43082	3.64858	2.47171	2.05658	2.37323	3.39328	1.19598	1.80157	1.86156	3.51248	1.25761	2.38294	2.19093	2.75873	1.62281	2.17696	2.23059	3.36555	0.554148	0.607774	1.74274	NA	NA	NA	NA	0.00302093	0.109028
LTR1B1|LTR|ERV1	0.347099	1.57143	1.4631	1.05242	1.39177	0.767231	1.41792	0.964214	0	0.438293	1.30042	1.75702	0	1.48903	1.39012	1.32481	0.559737	1.14339	1.3941	1.30889	0.583657	0.834366	0.749149	NA	NA	NA	NA	NA	NA
LTR1C|LTR|ERV1	0.627607	1.08882	0.909197	1.52557	1.56023	2.17345	1.25942	0.964214	1.19598	0.773996	0	1.47768	0.605968	1.63599	1.39012	1.00216	1.05433	1.51803	0.980574	1.26574	0.463704	-0.0737538	0.211409	NA	NA	NA	NA	NA	NA
LTR1C1|LTR|ERV1	1.3978	0.883621	0.434028	0.851999	1.71105	0.767231	1.81106	0.708408	0.97673	0.773996	0	0.375178	0.231432	1.32539	0.97966	0.809003	1.17808	0.956614	0.969381	0.697774	-0.221463	-0.208696	-0.480303	NA	NA	NA	NA	NA	NA
LTR1C3|LTR|ERV1	0	0	0.233888	0	0	0.767231	0	0	0	0	0	0.673556	0	0	0	0.323082	0	0.233275	0.0621217	0.276794	0.233275	0.0621217	0.276794	NA	NA	NA	NA	NA	NA
LTR1D|LTR|ERV1	3.39726	3.86017	3.752	3.87666	4.26213	4.03993	3.75948	4.15356	3.27992	4.08593	4.01952	3.31092	2.92771	4.34135	4.1842	4.2332	3.556	4.09221	3.94047	3.93586	0.536207	0.384472	0.37986	0.0863408	0.379397	0.177217	0.550844	0.270684	0.622567
LTR1D1|LTR|ERV1	2.34682	2.78994	2.43082	1.88127	2.55385	3.06574	2.02361	1.68616	3.12846	2.95382	1.74028	2.73379	1.62621	2.54052	2.28983	2.4631	2.51039	2.85075	2.14478	2.25308	0.340357	-0.365612	-0.257311	NA	NA	NA	NA	NA	NA
LTR1E|LTR|ERV1	1.99892	2.13093	2.05728	2.32941	1.71105	2.93941	2.52055	2.16543	1.84077	2.4898	2.77674	2.44943	1.03069	3.09221	2.0844	2.4631	1.68885	2.71127	2.39191	2.35671	1.02242	0.703053	0.667856	NA	NA	NA	NA	NA	NA
LTR1F|LTR|ERV1	0.627607	1.70221	2.60763	1.22774	1.39177	2.47612	1.25942	1.53655	1.96495	2.1865	1.11836	1.75702	1.25761	2.38294	2.19093	1.58785	1.38736	2.21614	1.92847	1.53966	0.828782	0.541103	0.152293	NA	NA	NA	NA	NA	NA
LTR1F1|LTR|ERV1	1.0635	1.57143	1.03844	1.65398	1.20101	1.92941	1.25942	1.68616	1.19598	0.438293	2.0769	1.13093	1.14861	0.928276	1.84519	1.00216	1.15332	1.32754	1.61589	1.40026	0.174225	0.462568	0.246946	NA	NA	NA	NA	NA	NA
LTR1F2|LTR|ERV1	1.66903	1.26843	2.05728	1.38405	1.39177	2.38211	2.20914	1.82171	1.19598	1.80157	0.664483	2.28303	1.54251	1.89142	2.19093	0.809003	1.46048	1.88928	1.90082	1.67401	0.428798	0.440338	0.213528	NA	NA	NA	NA	NA	NA
LTR2|LTR|ERV1	6.80248	7.09872	6.86536	6.98734	7.12268	7.09304	7.48695	7.23138	6.74369	7.20981	6.85451	6.86322	6.08283	7.22059	7.12652	6.86567	6.73447	7.15678	7.10705	6.99489	0.422308	0.37258	0.260421	0.0786475	0.379397	0.184766	0.550844	0.249863	0.604159
LTR21A|LTR|ERV1	5.90335	4.70443	5.29635	4.43743	5.69117	5.89809	5.09462	5.18963	5.61709	5.3371	5.17469	5.15003	4.55059	5.1179	6.18901	4.5894	5.52384	5.32962	5.5121	4.8795	-0.194227	-0.0117438	-0.644347	0.668751	0.742646	0.996344	0.996344	0.145949	0.567184
LTR21B|LTR|ERV1	5.29076	6.51456	6.76871	6.5649	6.38365	6.9198	6.82792	6.75646	5.76139	5.92284	5.73839	5.24363	4.90058	6.51783	6.25174	5.85629	5.69178	6.511	6.46039	6.22212	0.819219	0.768616	0.530345	0.058642	0.379397	0.0938327	0.545933	0.310968	0.630735
LTR21C|LTR|ERVL	1.3978	2.38571	1.99494	1.88127	2.2919	2.93941	2.52055	2.60193	1.55385	1.64662	2.95066	1.47768	1.03069	2.2969	2.77294	1.00216	1.64513	2.38833	2.60229	1.86225	0.743202	0.957165	0.217128	NA	NA	NA	NA	NA	NA
LTR22|LTR|ERVK	0.627607	1.42761	1.63599	0.620117	0.981122	1.78994	2.02361	1.68616	0.403813	0.773996	0	1.62387	0.903038	1.32539	1.55827	1.32481	0.746743	1.37351	1.47496	1.37044	0.626766	0.728212	0.623701	NA	NA	NA	NA	NA	NA
LTR22A|LTR|ERVK	1.89724	3.88792	3.43803	3.95364	3.83956	3.76977	3.66755	4.04693	3.69365	2.66152	3.05589	3.07673	3.22466	4.18293	3.46571	4.32632	3.33371	3.72612	3.42321	3.91936	0.392413	0.0894984	0.585654	0.436005	0.567161	0.616364	0.789903	0.23291	0.604159
LTR22B|LTR|ERVK	0.627607	1.82171	1.26604	2.40436	1.8472	2.47612	0.638769	0.708408	1.55385	2.39561	1.60834	2.73379	1.03069	2.20571	1.39012	1.81065	1.33942	2.24595	1.26784	2.09491	0.906529	-0.0715871	0.755489	NA	NA	NA	NA	NA	NA
LTR22B1|LTR|ERVK	3.69922	3.74362	3.50653	3.33999	3.70233	4.24077	3.66755	3.7052	3.79784	4.08593	3.96652	4.14233	2.59526	3.83279	4.04954	3.70476	3.52221	3.98941	3.81414	3.75133	0.467199	0.291927	0.229117	0.137229	0.379628	0.306789	0.634025	0.436454	0.718972
LTR22B2|LTR|ERVK	1.24001	2.95624	3.65478	3.09001	2.55385	2.87184	3.26918	2.81168	2.95903	2.57821	2.17377	2.44943	1.35896	2.74868	3.13406	3.09153	2.21529	2.79566	3.15084	2.88372	0.580373	0.935554	0.668428	NA	NA	0.101151	0.545933	NA	NA
LTR22C|LTR|ERVK	1.0635	1.93244	1.15704	0.620117	1.56023	1.63552	1.25942	1.37016	1.38571	1.04614	0.909197	0.919912	0	0.679874	0	0.809003	1.11303	1.40477	0.907275	0.957172	0.291733	-0.205758	-0.155862	NA	NA	NA	NA	NA	NA
LTR22C0|LTR|ERVK	0.347099	1.26843	2.28244	0.851999	1.39177	1.46258	1.25942	1.18142	1.55385	1.2756	1.97343	1.75702	0.903038	1.48903	0.404903	1.81065	1.12135	1.37754	1.64501	1.45431	0.256193	0.523663	0.332961	NA	NA	NA	NA	NA	NA
LTR22C2|LTR|ERVK	0	0	0.768078	0	0	0	0.638769	0	0.718088	0.773996	0	0.375178	0	0	0	0	0.215679	0.235727	0.395063	0.10333	0.0200485	0.179384	-0.112349	NA	NA	NA	NA	NA	NA
LTR22E|LTR|ERVK	4.59455	5.08576	5.12536	5.33828	5.26119	5.28244	5.05888	5.42065	4.96961	4.65254	5.17469	4.85614	4.34369	5.34862	5.32988	5.04889	4.83476	5.11664	5.1757	5.18344	0.281873	0.340942	0.348675	0.28569	0.448623	0.121074	0.545933	0.171665	0.588081
LTR23-int|LTR|ERV1	1.0635	2.13093	2.47716	1.98258	3.38114	3.34042	3.38915	2.26394	3.07416	1.47301	1.46258	1.87853	1.70531	2.87243	1.55827	1.91035	2.59646	2.62106	2.44268	2.01712	0.0245974	-0.15378	-0.579338	NA	NA	NA	NA	NA	NA
LTR23|LTR|ERV1	6.8095	6.96196	6.47879	6.86976	5.37848	6.25716	6.58149	6.93147	6.29954	6.3446	6.20694	6.8669	5.64007	7.11487	6.49408	6.94122	6.14161	6.71779	6.44695	6.90274	0.576174	0.305339	0.761131	0.152268	0.388108	0.26674	0.611039	0.0363094	0.428052
LTR24|LTR|ERV1	4.18309	3.64962	3.65478	3.04387	3.66585	4.07039	3.46388	4.10123	4.15218	3.66903	3.82477	3.54955	2.7148	3.28274	4.0775	3.21366	3.78665	3.69494	3.77299	3.53593	-0.0917127	-0.0136545	-0.25072	0.977679	0.987505	0.84205	0.916076	0.643315	0.83253
LTR24B|LTR|ERV1	3.50513	4.2068	4.36989	3.04387	4.10769	4.69649	4.59305	4.27657	4.25331	4.40898	3.99322	4.04168	2.92771	4.34135	4.25942	3.78566	3.78853	4.42475	4.31991	3.85519	0.636225	0.531378	0.0666633	0.0673792	0.379397	0.114698	0.545933	0.834097	0.937996
LTR24C|LTR|ERV1	2.86136	3.24047	3.23756	2.84258	3.46845	3.94439	3.38915	4.29998	2.89801	3.19676	3.00432	4.36695	2.67604	3.70531	3.02343	3.39657	3.00814	3.5564	3.17249	3.85888	0.548262	0.16435	0.850739	0.0715796	0.379397	0.371473	0.662531	0.114218	0.533464
LTR25-int|LTR|ERV1	2.86136	4.06833	4.30721	4.30655	4.05224	3.84217	4.07793	3.87056	4.15218	3.08032	4.16784	4.32474	2.75253	4.03184	2.0844	3.91121	3.59622	3.80563	3.8802	4.11892	0.209408	0.283976	0.522701	0.519602	0.622436	0.76234	0.869405	0.15144	0.567184
LTR25|LTR|ERV1	4.49346	4.78031	4.39417	4.5409	5.57803	6.28991	5.79059	5.83527	5.99829	5.87998	4.93348	5.47353	4.05762	4.84308	4.91519	4.17433	5.23717	5.59482	5.0992	5.15845	0.357653	-0.137971	-0.0787236	0.506793	0.611941	0.966593	0.976456	0.966907	0.97924
LTR26|LTR|ERV1	6.29243	6.92566	6.3449	6.87307	5.87806	6.25053	6.56033	6.90881	6.33457	6.51674	6.40429	6.98679	5.73734	7.2749	6.25786	6.69807	6.08345	6.79488	6.39611	6.87049	0.711424	0.312655	0.787041	0.0452312	0.379397	0.0870285	0.545933	0.00244072	0.0968968
LTR26B|LTR|ERV1	0	1.42761	1.79036	1.05242	0.981122	1.26544	1.41792	1.37016	1.55385	0.438293	1.11836	0.375178	0.762136	1.63599	2.19093	1.81065	0.927138	1.25656	1.68572	1.24245	0.32942	0.758578	0.315312	NA	NA	NA	NA	NA	NA
LTR26C|LTR|ERV1	3.94869	4.29227	3.99386	4.11877	3.62854	4.03993	4.27769	4.55465	4.47878	3.89249	4.16784	3.87617	2.99204	4.66619	3.66323	4.34426	3.85952	4.25329	4.04376	4.24546	0.393767	0.184238	0.385935	0.240771	0.429266	0.465728	0.701248	0.227613	0.604159
LTR26D|LTR|ERV1	2.86136	3.44095	2.43082	3.64858	2.90612	3.1819	3.46388	3.59598	3.18063	3.19676	3.76384	3.68919	2.55336	3.28274	3.33285	3.49608	2.89239	3.27932	3.32503	3.60925	0.386932	0.432636	0.716862	0.0300511	0.379397	0.28083	0.61593	0.00163255	0.0810154
LTR26E|LTR|ERV1	6.16676	5.83441	5.55542	5.85554	4.73655	5.21583	5.08279	5.4833	5.20234	5.76219	5.12714	5.42438	4.41603	5.06695	4.99064	5.05979	5.29156	5.50794	5.20612	5.48328	0.21638	-0.0854418	0.191726	0.457137	0.581547	0.888753	0.944136	0.46251	0.738819
LTR27|LTR|ERV1	0.861558	0.883621	0.909197	1.65398	1.71105	1.92941	1.92106	0.964214	1.19598	0	0.909197	1.31441	1.14861	1.14012	1.19975	0.586885	1.26288	1.14698	1.29866	1.1838	-0.115903	0.0357742	-0.07908	NA	NA	NA	NA	NA	NA
LTR2752|LTR|ERV1	0.347099	2.22095	2.38294	2.25036	0.981122	2.38211	2.94298	2.35614	1.19598	0.438293	1.97343	1.47768	1.35896	2.46388	2.62901	1.17249	1.01828	2.06583	2.52475	1.89889	1.04755	1.50648	0.880607	NA	NA	NA	NA	NA	NA
LTR27B|LTR|ERV1	1.89724	2.72988	3.00486	2.84258	3.02591	3.34042	3.72944	3.30363	2.28451	2.7405	1.86156	3.26709	2.67604	3.23741	2.46937	2.39616	2.53188	3.03901	2.92899	2.9972	0.507126	0.397106	0.465322	0.113684	0.379397	NA	NA	NA	NA
LTR27C|LTR|ERV1	2.09424	1.70221	1.55189	2.32941	1.39177	2.28155	2.77674	1.94561	1.38571	2.39561	2.7137	2.09491	1.54251	2.10836	2.19093	1.70354	1.63459	2.14486	2.38619	2.03624	0.510269	0.751597	0.401646	NA	NA	NA	NA	NA	NA
LTR27D|LTR|ERV1	0.861558	1.93244	0.909197	1.22774	0.722466	1.46258	2.29337	2.16543	1.96495	1.04614	0.664483	2.09491	0.605968	1.48903	0.97966	1.81065	1.15267	1.51665	1.36975	1.86869	0.363975	0.217075	0.716017	NA	NA	NA	NA	NA	NA
LTR27E|LTR|ERV1	1.89724	2.78994	2.83774	2.32941	3.33543	3.12499	3.53506	2.9364	2.37712	1.47301	2.17377	2.09491	1.91953	2.87243	1.55827	2.52732	2.51077	2.68588	2.71138	2.50576	0.175112	0.200613	-0.00500815	NA	NA	NA	NA	NA	NA
LTR28|LTR|ERV1	0.347099	0.644318	1.03844	0.620117	0.981122	1.03773	0.638769	0.708408	0.718088	1.04614	0	0.673556	0	0.379621	0	0.809003	0.558513	0.80364	0.488258	0.704429	0.245128	-0.0702546	0.145917	NA	NA	NA	NA	NA	NA
LTR28B|LTR|ERV1	4.18309	4.04387	3.96172	4.09626	3.23955	3.76977	3.53506	4.07433	2.8341	3.85758	3.8542	3.98859	2.89433	3.73834	3.93187	3.61894	3.39835	3.85738	3.83028	3.95675	0.459034	0.43193	0.558403	0.127119	0.379397	0.153775	0.546968	0.0942392	0.533464
LTR28C|LTR|ERV1	5.25005	4.90766	4.61712	4.32603	4.66443	5.11711	4.50722	5.26288	4.76224	4.84313	4.50188	4.81101	3.88157	5.1053	5.0763	4.79888	4.71825	4.99829	4.69595	4.83744	0.280034	-0.0222999	0.119187	0.270759	0.440649	0.912398	0.9483	0.655973	0.834684
LTR29|LTR|ERV1	4.0939	5.37733	5.04321	4.94453	5.06518	5.48826	5.17473	5.32124	5.1639	4.87838	4.53866	4.5612	4.20093	5.40095	4.99064	5.04889	4.71144	5.30487	4.95568	4.99418	0.593427	0.244245	0.282744	0.0811019	0.379397	0.366191	0.662531	0.334141	0.643569
LTR2B|LTR|ERV1	8.56365	8.90829	9.15929	8.85798	8.62798	9.10087	9.18319	9.04794	7.99045	8.55751	8.78801	8.38831	7.43316	9.05081	9.10353	8.64667	8.23017	8.91935	9.06691	8.75584	0.689184	0.836737	0.525674	0.049276	0.379397	0.0218436	0.432504	0.113128	0.533464
LTR2C|LTR|ERV1	6.23619	6.31973	5.7327	5.60015	5.29737	5.63819	5.613	5.71855	5.90036	5.68462	5.27624	5.80054	4.73145	5.90732	5.85112	5.55142	5.65107	5.91369	5.63369	5.671	0.262612	-0.0173805	0.0199229	0.382225	0.515619	0.835591	0.916076	0.720923	0.888979
LTR3|LTR|ERVK	7.33037	6.96196	7.081	6.79153	7.15592	7.15478	7.01365	7.15324	7.04099	7.39778	7.3132	7.08172	6.0262	7.25512	7.43291	6.91748	6.96697	7.20105	7.22023	6.99284	0.234084	0.253262	0.0258752	0.360878	0.510821	0.338433	0.65855	0.75945	0.90541
LTR30|LTR|ERV1	4.22574	3.61683	3.84308	3.61742	3.93461	4.84484	4.37782	4.63046	4.8776	4.80694	3.70033	5.04998	4.39232	4.8125	4.44261	4.4138	4.39914	4.60135	4.12691	4.51546	0.202218	-0.272226	0.116326	0.667349	0.742646	0.364877	0.662531	0.851417	0.943627
LTR31|LTR|ERV1	1.78743	2.22095	2.47716	1.38405	2.3846	3.12499	2.37323	2.44281	1.55385	2.66152	2.64801	2.44943	1.70531	2.68257	2.19093	1.58785	1.89443	2.7078	2.43182	2.04571	0.813371	0.537394	0.151275	NA	NA	NA	NA	NA	NA
LTR32|LTR|ERVL	4.71918	4.62428	4.30721	4.26694	4.42371	4.61612	4.72055	4.53506	4.65547	4.69271	4.69354	4.30312	3.49326	4.52237	4.56621	4.30816	4.39686	4.61514	4.58087	4.35732	0.218275	0.184007	-0.0395384	0.348071	0.49973	0.436964	0.678579	0.919974	0.968779
LTR33|LTR|ERVL	8.43439	8.92176	8.71118	8.72794	8.9896	9.18508	8.76112	9.07192	8.52821	8.69738	8.58199	8.58888	7.69528	8.61302	8.31586	8.29001	8.48252	8.87169	8.60256	8.69716	0.389167	0.120035	0.214641	0.186818	0.408712	0.55067	0.749366	0.441903	0.722878
LTR33A_|LTR|ERVL	4.40347	4.97379	5.04321	5.04177	4.78832	5.20214	4.83764	5.12557	4.90891	4.61123	5.04002	4.81101	3.96431	4.94533	5.11732	4.73238	4.56143	4.94823	5.01322	4.93667	0.386794	0.451784	0.37524	0.140442	0.3817	0.0675458	0.545933	0.127394	0.555772
LTR33A|LTR|ERVL	6.49776	6.96196	6.77336	6.83627	6.81254	7.08187	6.95975	7.0638	6.71295	6.59304	6.70874	6.90321	5.63503	6.801	6.71492	6.88417	6.48129	6.87095	6.79285	6.92444	0.389663	0.311565	0.443152	0.173543	0.408712	0.221102	0.575591	0.112001	0.533464
LTR33B|LTR|ERVL	6.23095	6.62985	6.44137	6.0782	6.71779	6.94879	6.28411	6.53277	6.55853	6.43027	6.59978	6.21872	5.92246	6.91338	6.80967	6.05441	6.38921	6.74601	6.54692	6.23406	0.356801	0.157708	-0.155154	0.133952	0.379397	0.432373	0.678359	0.536915	0.782763
LTR33C|LTR|ERVL	3.15413	4.4493	4.46473	4.47275	4.66443	5.01118	5.0098	4.70244	4.43643	4.33478	4.42533	4.23642	3.53717	4.8125	4.5057	4.52801	4.07729	4.67771	4.62208	4.49442	0.60042	0.544795	0.41713	0.122964	0.379397	0.140411	0.546968	0.199227	0.59919
LTR34|LTR|ERV1	2.91437	3.77368	3.77072	3.4853	3.7379	3.94439	3.95364	4.04693	3.72923	3.74749	3.6339	4.04168	3.22466	4.23005	3.62585	2.91092	3.44264	3.93709	3.75227	3.69259	0.49444	0.309622	0.24995	0.0639065	0.379397	0.161854	0.550844	0.539712	0.782763
LTR35|LTR|ERV1	4.18309	4.2068	3.97792	3.26138	3.42546	4.18618	3.31019	3.80674	4.17816	3.58616	3.45286	3.84669	2.99204	3.09221	3.90092	3.58916	3.78052	3.83815	3.68829	3.644	0.0576249	-0.0922278	-0.13652	0.860038	0.909829	0.92244	0.951267	0.838762	0.937996
LTR35A|LTR|ERV1	0.627607	1.70221	1.15704	1.38405	1.39177	2.05658	0.876566	1.18142	1.19598	0.773996	0	1.99095	0.903038	2.46388	1.70885	1.58785	1.05832	1.87194	1.05918	1.56791	0.813626	0.000865704	0.509594	NA	NA	NA	NA	NA	NA
LTR35B|LTR|ERV1	3.57277	4.8383	3.5287	4.28688	4.64587	5.25614	4.23565	4.10123	5.11103	4.9297	4.42533	4.85614	4.92557	5.22632	4.44261	4.44738	4.6708	5.074	4.20185	4.4506	0.403204	-0.468948	-0.220197	0.214705	0.408712	0.355718	0.661335	0.723275	0.888979
LTR36|LTR|ERV1	3.39726	3.91504	4.4062	4.14086	2.70509	3.91112	3.90082	3.30363	3.50157	3.3553	3.66744	3.62106	2.63622	4.54114	3.83693	3.64812	3.1127	3.99198	3.98039	3.71028	0.879275	0.867691	0.597583	0.0392497	0.379397	0.0179323	0.415082	0.0728715	0.533464
LTR37-int|LTR|ERV1	6.6425	6.16972	5.89908	6.03159	6.54791	6.48348	6.00612	6.41447	6.28768	6.22639	6.17808	6.32961	5.44075	6.25888	6.03351	5.88108	6.29934	6.28966	6.03265	6.18031	-0.00968155	-0.266689	-0.119034	0.852044	0.903752	0.500017	0.724009	0.834742	0.937996
LTR37A|LTR|ERV1	5.37844	5.09765	5.08861	5.0651	5.48694	5.88957	5.41044	5.40993	5.18967	4.84313	5.1863	5.19759	4.91729	5.63749	5.67925	5.61185	5.25888	5.42633	5.35941	5.33622	0.167455	0.10053	0.077344	0.663448	0.742646	0.6077	0.786	0.668151	0.840153
LTR37B|LTR|ERV1	5.51365	5.85562	5.53916	5.50103	5.55827	6.0813	5.98087	5.99433	5.93883	5.77162	5.65704	5.90451	4.60312	6.02541	5.46307	5.66275	5.47939	5.93889	5.67403	5.77871	0.459493	0.194638	0.299316	0.119813	0.379397	0.43312	0.678359	0.279743	0.622567
LTR38-int|LTR|ERV1	0	0.644318	1.4631	0.851999	0.981122	1.63552	1.69153	1.94561	0	0.438293	1.46258	0.919912	0.903038	1.48903	0.720716	1.32481	0.546956	1.14274	1.37726	1.3297	0.595784	0.830306	0.782742	NA	NA	NA	NA	NA	NA
LTR38|LTR|ERV1	0.627607	2.13093	1.26604	1.05242	1.39177	1.03773	0.876566	2.0597	0.97673	1.04614	1.86156	1.13093	1.25761	1.14012	0.97966	1.00216	1.09221	1.41981	1.29968	1.3835	0.327601	0.207477	0.29129	NA	NA	NA	NA	NA	NA
LTR38A1|LTR|ERV1	0.347099	0.883621	2.38294	1.38405	2.08678	1.78994	1.5612	2.26394	1.84077	1.2756	2.34965	1.13093	1.03069	1.76935	2.0844	1.70354	1.47832	1.47677	2.1297	1.68482	-0.00155421	0.65137	0.206494	NA	NA	NA	NA	NA	NA
LTR38B|LTR|ERV1	3.47002	4.4678	3.94533	3.26138	3.23955	4.53107	3.56937	3.59598	3.61988	3.82181	3.79462	3.07673	2.37128	3.80199	3.02343	2.52732	3.2477	4.19647	3.62305	3.16523	0.94877	0.375348	-0.0824711	0.0287875	0.379397	0.281107	0.61593	0.872631	0.946542
LTR38C|LTR|ERV1	2.18333	3.00773	1.99494	1.77231	2.84217	2.64777	2.77674	2.9364	3.54213	2.39561	2.77674	2.36877	2.10568	2.46388	2.83976	2.17345	2.79004	2.64898	2.63523	2.37483	-0.141059	-0.15481	-0.415211	NA	NA	NA	NA	NA	NA
LTR39-int|LTR|ERV1	0	0.883621	1.15704	0	0.722466	1.78994	1.25942	0	0.718088	1.94148	0.664483	1.47768	0.43082	1.89142	0.720716	0.586885	0.496462	1.68415	0.973979	0.652372	1.18768	0.477516	0.155909	NA	NA	NA	NA	NA	NA
LTR39|LTR|ERV1	5.4521	7.11052	7.26527	7.07898	7.24819	7.21056	6.98536	7.32846	7.06553	6.97747	7.12941	7.29896	6.27652	7.118	7.05447	6.7291	6.66986	7.10651	7.1124	7.12797	0.436657	0.442539	0.45811	0.20146	0.408712	0.199985	0.553804	0.216906	0.604159
LTR3A|LTR|ERVK	6.07643	6.41805	6.45009	6.70881	7.169	7.31286	7.07458	7.32561	6.87243	6.77716	6.75638	6.82208	6.16555	7.02766	6.68796	6.93533	6.64508	6.92085	6.75969	6.96738	0.275771	0.114603	0.322294	0.376601	0.514086	0.584498	0.781963	0.254142	0.604159
LTR3B_|LTR|ERVK	3.47002	3.10534	3.99386	3.6792	4.56894	4.61612	4.73568	4.01899	4.37044	4.20187	3.66744	3.43523	3.66129	5.01418	4.62422	4.21381	4.09068	4.38972	4.3209	3.86777	0.299038	0.230216	-0.222911	0.673995	0.746408	0.543669	0.742389	0.590636	0.794856
LTR3B|LTR|ERVK	1.66903	1.82171	2.64847	2.25036	2.08678	2.56462	2.4489	2.81168	2.62363	2.81517	2.43029	1.62387	2.32193	2.10836	2.70266	2.09085	2.21653	2.37858	2.56255	2.25709	0.162049	0.346015	0.0405536	NA	NA	NA	NA	NA	NA
LTR4|LTR|ERV1	4.16132	3.64962	4.08627	2.99621	2.96735	4.31904	3.53506	3.66971	3.76394	3.4522	2.77674	3.62106	3.11303	4.05814	4.1842	3.46362	3.58349	3.90961	3.74443	3.46078	0.326116	0.160941	-0.122714	0.322397	0.480794	0.747382	0.869405	0.848314	0.943627
LTR40a|LTR|ERVL	3.87017	5.01208	4.57519	4.74238	5.09293	5.13163	5.05888	5.25092	4.90891	4.54689	5.00099	4.7801	3.99603	5.23787	5.03413	4.559	4.56605	5.00492	4.93025	4.85666	0.438863	0.364198	0.290608	0.187991	0.408712	0.223841	0.575591	0.329075	0.640885
LTR40A1|LTR|ERVL	7.09475	6.29405	6.31018	5.98345	6.42242	6.60813	6.30969	6.44102	6.26969	6.52234	6.08164	6.0148	4.08746	4.85813	4.8518	4.75937	6.30659	6.21407	5.99592	5.91826	-0.0925193	-0.310666	-0.388331	0.898877	0.937612	0.917169	0.9483	0.828366	0.937996
LTR40b|LTR|ERVL	4.86116	5.07373	4.97233	4.60591	5.17301	5.61771	5.3427	5.17704	5.38056	5.16213	5.41132	5.24363	4.60312	5.48094	5.37567	4.99318	5.03457	5.35091	5.28584	5.02531	0.316345	0.251269	-0.00926219	0.175352	0.408712	0.222604	0.575591	0.998362	0.998362
LTR40c|LTR|ERVL	3.19755	3.64962	4.17321	3.70907	4.35664	4.34419	3.81762	3.51828	4.32474	3.1398	3.59944	4.40796	3.53717	4.40422	3.96218	3.70476	3.93803	3.97382	3.90323	3.87784	0.0357909	-0.0347958	-0.0601846	0.94433	0.970897	0.917004	0.9483	0.958417	0.975548
LTR41|LTR|ERVL	7.0861	7.07781	6.70941	7.01456	7.20756	7.47539	7.41808	7.01161	7.11339	7.2474	7.49504	7.12848	6.25367	7.18521	6.89858	7.12613	6.9613	7.25392	7.16838	7.07132	0.29262	0.207088	0.110027	0.212316	0.408712	0.492178	0.719198	0.515647	0.768559
LTR41B|LTR|ERVL	7.47658	7.65114	7.10513	7.31128	6.82913	7.42323	6.65515	7.08753	7.04453	7.56133	7.23407	7.13155	6.46723	7.45652	7.00071	7.17202	7.00083	7.52587	7.01422	7.17806	0.525031	0.0133876	0.177228	0.0396743	0.379397	0.86199	0.927576	0.346068	0.649228
LTR41C|LTR|ERVL	3.72912	4.73525	4.48749	4.16269	3.99458	4.77257	4.39705	4.41163	4.22866	4.11578	3.59944	4.21343	3.37726	4.63157	4.20977	4.13365	3.86641	4.58636	4.21191	4.23452	0.719946	0.345494	0.368107	0.0218381	0.379397	0.254821	0.604247	0.0851703	0.533464
LTR42|LTR|ERVL	5.72162	5.45348	5.4949	5.75157	5.41187	5.61771	5.62933	5.64737	5.50878	5.63393	5.50729	5.48314	4.62363	5.72222	5.40905	5.33543	5.37091	5.61006	5.51229	5.56303	0.239152	0.141385	0.192123	0.283059	0.447992	0.457739	0.691914	0.389818	0.6915
LTR43-int|LTR|ERV1	1.89724	4.73525	5.2834	4.40122	3.80653	4.71589	4.41596	4.57398	4.59896	4.35994	5.47917	4.66636	3.73855	4.38357	4.20977	4.36198	3.78918	4.55952	4.94723	4.50627	0.770341	1.15805	0.71709	0.124212	0.379397	0.0863984	0.545933	0.136586	0.567184
LTR43|LTR|ERV1	4.73401	4.62428	4.80106	4.55741	4.75398	5.07266	4.90631	4.64881	3.92581	4.82518	4.09559	4.46734	4.02715	5.13035	4.7512	4.74594	4.41104	4.92707	4.67091	4.6086	0.51603	0.259875	0.197566	0.0701499	0.379397	0.372247	0.662531	0.329321	0.640885
LTR43B|LTR|ERV1	1.24001	0.883621	1.79036	1.77231	2.63157	2.17345	3.04387	2.35614	2.54597	0.773996	2.26454	1.62387	1.35896	1.76935	0.720716	2.0036	2.0844	1.52042	2.18261	1.96606	-0.563982	0.0982084	-0.118343	NA	NA	NA	NA	NA	NA
LTR44|LTR|ERV1	1.78743	1.93244	2.94035	3.30115	2.2919	3.06574	1.92106	3.10534	1.70443	1.2756	1.46258	3.43523	1.62621	2.93055	2.77294	2.32567	1.87725	2.47476	2.39602	3.09984	0.597507	0.518769	1.22259	NA	NA	NA	NA	0.0063509	0.168087
LTR45|LTR|ERV1	1.0635	1.26843	0.768078	1.22774	0.981122	1.03773	1.92106	2.0597	0.403813	1.80157	0.909197	2.44943	1.03069	1.14012	2.19093	1.70354	0.893362	1.34369	1.57701	1.92884	0.45033	0.683644	1.03548	NA	NA	NA	NA	NA	NA
LTR45B|LTR|ERV1	5.69151	4.79504	4.98039	4.88024	5.66371	6.10358	5.40095	5.03087	5.64527	5.62357	5.8003	5.70504	5.00585	4.94533	5.25837	4.74594	5.52788	5.46465	5.3908	5.141	-0.0632238	-0.137079	-0.386872	0.711004	0.783078	0.573383	0.769694	0.178318	0.588081
LTR45C|LTR|ERV1	6.82346	6.62985	6.72387	6.31548	5.90176	6.11824	6.28411	5.76134	6.29954	6.31272	6.29561	6.27523	5.09664	5.34862	5.89105	5.21397	6.16002	6.17362	6.32882	5.95683	0.0135996	0.168801	-0.203188	0.879357	0.925397	0.529077	0.734411	0.76637	0.907072
LTR46-int|LTR|ERV1	3.94869	5.01208	5.2304	4.66818	4.90236	4.8624	5.27161	5.07219	5.50878	4.86086	4.42533	4.61477	4.05762	4.71661	4.46395	4.60437	4.7486	4.86677	4.90358	4.75346	0.118177	0.154985	0.00486205	0.515189	0.620078	0.597278	0.783185	0.737343	0.895703
LTR46|LTR|ERV1	4.64253	4.31281	4.15906	4.28688	3.7379	3.76977	3.49991	3.66971	2.95903	3.4522	3.99322	3.84669	2.89433	4.00504	4.15826	2.81127	3.74228	3.91922	3.97632	3.74556	0.176945	0.234042	0.0032843	0.493344	0.610228	0.402562	0.67573	0.858862	0.94451
LTR47A|LTR|ERVL	4.57815	4.80962	5.00428	4.78513	5.23653	5.66837	5.58814	5.3773	5.1639	4.80694	4.6605	4.5793	4.1311	5.32715	4.89956	4.79888	4.84499	5.20005	5.08043	4.91742	0.355057	0.235446	0.0724317	0.305797	0.469545	0.455677	0.691914	0.741936	0.895703
LTR47A2|LTR|ERVL	7.75292	6.6583	6.99221	6.73084	6.90537	7.01686	6.67497	7.01161	6.80325	7.02939	6.68021	6.63612	5.8107	6.94193	7.06148	6.66279	6.97554	6.91915	6.863	6.7683	-0.0563892	-0.112539	-0.207235	0.825777	0.88308	0.936371	0.96063	0.891802	0.9543
LTR47B|LTR|ERVL	0.627607	0	0.909197	1.38405	0.722466	0.434028	0	0.397255	1.84077	0.438293	0	0.673556	0.762136	1.48903	0.404903	1.17249	1.08287	0.703322	0.379066	0.959028	-0.379551	-0.703806	-0.123845	NA	NA	NA	NA	NA	NA
LTR47B2|LTR|ERVL	2.74889	2.46127	3.18285	2.47586	2.70509	3.5277	3.42707	4.17895	1.70443	2.29484	2.43029	2.52607	2.27083	3.86295	4.60514	3.25202	2.41468	3.18971	3.63125	3.28403	0.775029	1.21657	0.869356	0.188209	0.408712	0.0853077	0.545933	0.158759	0.588081
LTR47B3|LTR|ERVL	1.53953	1.26843	2.05728	1.77231	2.63157	1.78994	2.29337	2.26394	1.96495	2.39561	2.26454	1.75702	1.91953	2.20571	0.97966	2.0036	2.06962	1.97655	1.98559	1.96431	-0.0930693	-0.0840247	-0.10531	NA	NA	NA	NA	NA	NA
LTR47B4|LTR|ERVL	1.89724	1.70221	2.28244	2.54374	2.2919	2.38211	2.71699	1.53655	1.84077	2.1865	1.74028	2.44943	1.14861	2.68257	1.70885	2.4631	1.8501	2.28088	2.17393	2.30071	0.430783	0.323828	0.45061	NA	NA	NA	NA	NA	NA
LTR48|LTR|ERV1	7.2832	8.63431	8.598	8.59206	8.2279	8.34773	8.39844	8.56757	8.11154	7.82806	8.36353	8.4777	7.55157	8.80881	8.43144	8.25372	7.8451	8.45	8.45071	8.47877	0.604897	0.605606	0.633667	0.0969842	0.379397	0.0299312	0.474111	0.0290574	0.428052
LTR48B|LTR|ERV1	7.89675	7.59338	7.56069	7.85022	7.53765	7.63425	7.4039	7.60463	8.01586	8.04923	8.0126	8.33747	6.77277	7.70783	7.59889	7.44962	7.6299	7.75781	7.66224	7.85122	0.127904	0.0323345	0.22132	0.54733	0.643353	0.784583	0.885171	0.482978	0.745645
LTR49-int|LTR|ERV1	6.5279	7.83503	7.6263	7.58373	7.53007	7.71362	7.29801	7.61866	6.95356	7.06044	7.25357	7.3472	6.17253	7.7223	7.24532	7.20181	6.88626	7.61268	7.36473	7.44795	0.726425	0.47847	0.561692	0.0606162	0.379397	0.117067	0.545933	0.0826886	0.533464
LTR49|LTR|ERV1	4.64253	4.97379	5.20312	4.94453	5.45523	5.66837	5.99356	5.51365	5.09748	5.34972	5.5885	5.18587	4.356	5.57507	5.09009	5.23331	4.94911	5.41558	5.51359	5.23357	0.466467	0.564479	0.284457	0.130761	0.379397	0.117357	0.545933	0.264873	0.61494
LTR5_Hs|LTR|ERVK	8.58939	9.00875	9.09725	8.63944	9.09533	9.2539	9.05221	9.35281	8.7724	8.89652	8.81826	8.91473	7.80369	9.22571	9.13215	8.76201	8.63741	9.10388	9.03004	8.94352	0.466477	0.39263	0.306119	0.114517	0.379397	0.156015	0.546968	0.307357	0.630735
LTR5|LTR|ERVK	2.26754	3.10534	2.56535	2.99621	2.96735	3.57095	2.4489	3.43616	2.37712	1.47301	2.50665	2.91552	2.27083	3.5656	3.23695	2.52732	2.50188	3.13365	2.72738	3.00509	0.631761	0.225491	0.503201	0.416362	0.545204	NA	NA	0.0940217	0.533464
LTR50|LTR|ERVL	5.78715	5.93746	5.94505	5.68538	5.83767	6.0813	6.08525	6.02275	6.1036	5.52688	5.76967	5.9538	4.90896	6.2532	6.11674	5.78589	5.72259	5.97372	5.98558	5.8681	0.251131	0.262991	0.145511	0.373946	0.514086	0.283208	0.61593	0.48259	0.745645
LTR51|LTR|ERV1	2.34682	2.53331	2.87263	2.40436	2.70509	3.43709	3.22682	2.52457	2.62363	2.57821	1.74028	3.22172	1.8516	2.81188	2.55139	2.75873	2.41819	2.88821	2.69427	2.76261	0.470018	0.276077	0.344425	NA	NA	NA	NA	NA	NA
LTR52-int|LTR|ERVL	0.627607	1.08882	1.26604	0.620117	2.08678	0.434028	1.41792	1.68616	1.19598	1.47301	2.89491	1.47768	1.62621	1.76935	0.720716	1.00216	1.48169	1.27247	1.82405	1.25444	-0.209215	0.342369	-0.227244	NA	NA	NA	NA	NA	NA
LTR52|LTR|ERVL	5.29076	5.3477	5.38395	5.15478	5.47645	5.32095	5.36236	5.47304	5.51898	5.38695	5.40139	5.16209	4.51809	5.63749	5.48411	5.07056	5.25204	5.42893	5.40869	5.22352	0.176889	0.156654	-0.0285218	0.397682	0.529365	0.4116	0.67601	0.956875	0.975548
LTR53-int|LTR|ERVL	5.57265	6.90884	7.06783	6.92817	5.86203	6.01235	5.66146	6.02275	6.71295	6.90236	7.45229	7.0658	5.07446	6.68758	6.33518	6.14411	5.93284	6.67035	6.78347	6.61285	0.737507	0.850632	0.680013	0.0876007	0.379397	0.167758	0.550844	0.141907	0.567184
LTR53|LTR|ERVL	3.87017	4.48607	4.57519	4.38281	3.80653	4.29344	4.02945	4.59305	4.59896	4.45648	5.28707	4.71622	3.53717	4.08398	3.83693	4.15413	4.01029	4.33866	4.54694	4.47714	0.328369	0.536653	0.466855	0.175095	0.408712	0.272482	0.61593	0.0967313	0.533464
LTR53B|LTR|ERVL	1.0635	3.86017	3.0966	1.88127	1.8472	1.92941	0.876566	2.9364	1.96495	1.2756	2.0769	1.87853	0.903038	3.36933	2.55139	2.39616	1.51879	2.95819	2.35551	2.34199	1.43941	0.836723	0.823199	NA	NA	NA	NA	NA	NA
LTR54|LTR|ERV1	3.47002	3.36401	4.25512	5.35727	3.7379	4.53107	4.27769	4.97379	3.54213	4.17377	4.14413	5.32085	3.02326	3.5656	4.39897	5.03791	3.46604	3.98422	4.27182	5.18228	0.518185	0.805778	1.71624	0.182827	0.408712	0.00208148	0.275811	7.20831e-05	0.0143085
LTR54B|LTR|ERV1	5.92291	6.11801	5.94916	5.63952	5.60715	5.84619	5.51967	6.01569	5.61709	5.87998	5.31915	5.70504	4.90058	6.0906	5.64227	5.64117	5.55738	5.98881	5.62591	5.75904	0.43143	0.0685339	0.201663	0.083625	0.379397	0.719061	0.861869	0.348368	0.649228
LTR55|LTR|ERVL?	1.66903	1.70221	1.55189	2.67084	2.77526	2.47612	2.20914	1.94561	1.84077	1.80157	1.11836	2.36877	1.25761	2.74868	2.28983	2.70443	1.99991	2.24982	1.86958	2.45306	0.249915	-0.130334	0.453147	NA	NA	NA	NA	NA	NA
LTR56|LTR|ERV1	2.34682	3.88792	4.18713	3.45035	4.58856	4.26739	4.85165	4.27657	4.49953	3.95996	4.40552	4.5612	4.40422	4.82787	4.0775	4.34426	4.18866	4.28586	4.41219	4.21397	0.0972065	0.223531	0.0253113	0.650915	0.735022	0.485058	0.71279	0.748816	0.898126
LTR57-int|LTR|ERVL	2.56169	4.2068	4.2944	3.92847	4.26213	4.55281	3.31019	3.9905	3.58147	3.01846	3.33228	3.98859	3.32812	4.20664	3.7352	3.49608	3.55784	4.09812	3.72601	3.86488	0.540277	0.168175	0.307041	0.290826	0.453148	0.596613	0.783185	0.303158	0.630125
LTR57|LTR|ERVL	8.70316	8.43384	8.18595	8.20279	8.1175	8.23792	8.06322	8.37856	7.85022	8.19098	8.23068	8.18508	6.94962	8.49035	8.25899	8.11183	8.03462	8.34381	8.18662	8.22294	0.309194	0.152004	0.188321	0.288657	0.451517	0.475574	0.706587	0.427155	0.709542
LTR58|LTR|ERV1	3.15413	3.44095	3.316	3.79525	4.35664	4.79098	3.95364	4.55465	4.37044	3.62819	3.66744	4.21343	2.89433	4.10936	4.1842	3.58916	3.84569	4.09104	3.81604	4.08683	0.245353	-0.0296543	0.241135	0.567008	0.660687	0.848348	0.917885	0.469396	0.738819
LTR59|LTR|ERV1	0	0.644318	1.4631	0	0.722466	1.03773	0	0.708408	0.97673	0.773996	0.664483	1.87853	0.762136	0.379621	1.39012	1.46258	0.658554	0.728356	0.993312	1.18063	0.0698017	0.334758	0.522071	NA	NA	NA	NA	NA	NA
LTR5A|LTR|ERVK	7.16765	7.44501	7.44182	7.10734	6.83323	7.57173	6.88687	7.70446	7.40191	7.44852	7.12941	7.65464	5.46369	7.04091	6.93343	6.68406	6.87974	7.38985	7.11492	7.34605	0.510113	0.235177	0.466315	0.191853	0.408712	0.430903	0.678359	0.294151	0.62604
LTR5B|LTR|ERVK	6.70411	7.08081	7.09032	6.98122	7.17226	7.672	7.26178	7.35663	6.96849	6.67555	6.81381	6.95254	6.03389	7.48831	7.21416	6.94711	6.77891	7.27867	7.10518	7.07009	0.499756	0.326269	0.291182	0.176673	0.408712	0.210095	0.562146	0.250444	0.604159
LTR60|LTR|ERV1	0	1.26843	0.909197	1.22774	2.08678	2.64777	1.81106	1.82171	0.97673	0.438293	1.46258	1.13093	1.03069	2.00396	2.19093	1.46258	1.21086	1.81168	1.66778	1.43603	0.60082	0.456922	0.225172	NA	NA	NA	NA	NA	NA
LTR60B|LTR|ERV1	2.42196	2.22095	0.768078	0.342555	2.19314	2.93941	3.72944	1.82171	1.96495	0.773996	0.370722	3.47431	1.70531	2.46388	0.404903	1.58785	2.09567	2.28983	2.13619	2.24207	0.194163	0.0405201	0.146398	NA	NA	NA	NA	NA	NA
LTR61|LTR|ERV1	6.38471	6.07041	6.12286	5.60015	6.57764	6.71326	6.32982	6.29144	6.23919	6.31915	6.26849	6.17782	5.24956	6.23022	6.1566	5.51232	6.19306	6.35336	6.22186	5.93589	0.160297	0.0288005	-0.257172	0.524052	0.625131	0.73422	0.864183	0.564026	0.789241
LTR62|LTR|ERVL	4.91428	4.60774	4.4062	4.77104	3.33543	3.87706	4.19227	4.29998	3.83086	3.30437	3.37365	4.14233	2.46519	4.00504	3.13406	3.61894	3.90689	4.02259	3.87352	4.26579	0.115699	-0.0333727	0.358903	0.607857	0.698167	0.822273	0.909553	0.349493	0.649228
LTR64|LTR|ERV1	2.62691	3.36401	3.46127	3.37768	3.66585	4.18618	3.78889	2.99494	3.79784	3.74749	2.77674	3.47431	2.21785	4.18293	2.96477	3.46362	3.22608	3.90915	3.30363	3.34028	0.683064	0.07755	0.114193	0.118462	0.379397	0.718294	0.861869	0.558149	0.789241
LTR65|LTR|ERV1	2.34682	3.32409	3.316	3.4853	2.90612	3.87706	3.49991	2.74502	2.89801	3.92657	3.20069	3.62106	2.21785	3.94982	3.96218	3.46362	2.6258	3.79095	3.52519	3.36594	1.16516	0.899395	0.740141	0.00240122	0.379397	0.0105705	0.41153	0.0333245	0.428052
LTR66|LTR|ERVL	2.80612	1.93244	2.33371	3.09001	2.47171	2.64777	4.00468	2.16543	2.76723	3.25157	2.57894	3.5858	1.78031	3.28274	3.0798	3.28954	2.50995	2.8748	3.15068	3.12043	0.364848	0.640732	0.610486	NA	NA	0.262437	0.611039	0.187659	0.59652
LTR67B|LTR|ERVL	8.05588	9.55248	8.58816	9.31846	8.50568	8.88643	8.86654	9.22264	8.73246	8.7495	8.94102	9.21906	8.2311	9.69218	8.53719	9.27023	8.40449	9.27716	8.74365	9.25817	0.872671	0.339162	0.85368	0.0237665	0.379397	0.0979518	0.545933	0.00115006	0.065225
LTR68|LTR|ERV1	2.18333	1.70221	2.28244	2.89569	2.70509	3.28954	2.65444	2.9364	1.96495	2.88616	1.86156	2.52607	1.98404	2.2969	2.46937	2.25157	2.24207	2.66329	2.34575	2.67914	0.421219	0.103682	0.437073	NA	NA	NA	NA	NA	NA
LTR69|LTR|ERVL	0	1.26843	0.6107	0.851999	1.8472	1.26544	0.876566	1.53655	0.718088	1.2756	0	0.375178	0.762136	0.679874	1.84519	1.32481	0.988957	1.14339	0.992043	1.08882	0.154436	0.00308598	0.0998627	NA	NA	NA	NA	NA	NA
LTR6A|LTR|ERV1	7.10906	7.11931	7.20642	6.67131	7.94379	7.56371	8.61083	7.56655	6.96849	7.32295	7.12033	6.87423	6.08283	7.50276	6.97492	6.74606	7.17314	7.38739	7.65027	7.01162	0.214248	0.477127	-0.161519	0.40704	0.538281	0.433372	0.678359	0.891611	0.9543
LTR6B|LTR|ERV1	4.8476	5.31745	5.2304	4.47275	5.56818	5.56517	5.27161	5.90559	3.23113	4.22943	4.75734	4.25897	5.05198	5.17911	5.60434	4.43069	4.8924	5.15188	5.24665	4.94089	0.259476	0.354242	0.0484918	0.520245	0.622436	0.349748	0.661335	0.888875	0.9543
LTR7|LTR|ERV1	8.7623	8.47211	8.60323	8.59005	8.40836	8.65972	8.75276	8.54326	8.37398	8.42066	8.50272	8.19244	7.37086	8.62408	8.80628	8.31409	8.31204	8.54761	8.67122	8.41913	0.235575	0.359184	0.107089	0.340725	0.496714	0.204269	0.558372	0.584731	0.789585
LTR70|LTR|ERV1	5.81534	5.49914	5.42579	5.22893	5.67293	5.88957	5.45697	5.23886	5.64527	4.99544	5.88848	5.73758	5.07446	5.92887	6.04063	5.5281	5.57798	5.62448	5.72777	5.44928	0.046501	0.149791	-0.128699	0.926198	0.957151	0.526886	0.734411	0.582958	0.789585
LTR71A|LTR|ERV1	1.0635	2.90285	1.71545	1.38405	2.2919	1.78994	1.69153	1.94561	1.96495	2.06901	1.30042	2.09491	1.03069	2.00396	3.02343	2.0036	1.6931	2.25882	2.0966	1.88206	0.565724	0.403503	0.188959	NA	NA	NA	NA	NA	NA
LTR71B|LTR|ERV1	2.62691	3.40299	3.06661	2.99621	4.10769	4.39321	3.60277	3.55766	2.89801	3.01846	3.00432	3.5858	3.05381	3.94982	3.54807	2.64777	3.29186	3.78521	3.33085	3.24899	0.493349	0.0389838	-0.0428712	0.285543	0.448623	0.722965	0.862332	0.951258	0.975548
LTR72|LTR|ERV1	3.84308	3.51387	3.5287	3.04387	3.59012	3.80643	3.66755	3.93178	3.79784	3.3553	4.16784	3.43523	1.98404	3.83279	3.96218	3.17409	3.46787	3.64088	3.8532	3.43799	0.173015	0.385331	-0.029873	0.506906	0.611941	0.300732	0.634025	0.855026	0.943627
LTR72B|LTR|ERV1	2.62691	2.60193	2.11703	2.07758	1.39177	1.26544	1.08066	0.397255	1.70443	1.64662	1.30042	2.36877	0.762136	1.32539	0.97966	1.81065	1.78199	1.81885	1.44467	1.82894	0.0368614	-0.337322	0.0469471	NA	NA	NA	NA	NA	NA
LTR73|LTR|ERV1	4.64253	4.27135	4.22828	4.47275	4.4017	4.8624	4.94598	4.57398	4.5796	4.56864	4.14413	4.34596	3.42479	4.52237	4.15826	4.09178	4.33564	4.57154	4.41114	4.38213	0.2359	0.0754976	0.0464907	0.377381	0.514086	0.765778	0.869405	0.730815	0.895474
LTR75_1|LTR|ERV1	3.32063	2.78994	2.83774	2.99621	3.33543	3.34042	2.65444	3.59598	3.01774	4.08593	1.74028	3.17505	2.21785	3.23741	2.90362	2.64777	3.03721	3.44155	2.60104	3.14445	0.404343	-0.436164	0.107248	0.338399	0.496482	NA	NA	0.703807	0.875898
LTR75|LTR|ERVL	3.23986	3.36401	3.80735	3.55287	3.87194	4.07039	4.27769	4.45391	4.17816	3.82181	4.1201	4.14233	2.82518	4.48407	3.99186	3.93508	3.62287	3.99132	4.05951	4.0576	0.368446	0.436635	0.43473	0.33166	0.490174	0.15613	0.546968	0.219391	0.604159
LTR75B|LTR|ERVL	0.627607	0.883621	1.63599	0.342555	1.71105	1.03773	0.638769	1.68616	0.403813	1.04614	0.909197	1.13093	0.605968	1.14012	1.19975	0	0.938098	1.02981	1.14405	0.940355	0.0917087	0.205949	0.00225715	NA	NA	NA	NA	NA	NA
LTR76|LTR|ERV1	5.68389	5.98957	5.6493	7.36393	5.65444	6.05868	5.98723	6.61436	5.58835	5.34972	5.29785	6.92102	4.92557	5.70567	5.36433	6.87496	5.49409	5.80195	5.60107	6.96941	0.307866	0.106985	1.47532	0.243461	0.429266	0.657247	0.815893	0.00079914	0.0528764
LTR77|LTR|ERV1	2.18333	1.70221	1.71545	1.98258	3.70233	3.61294	2.94298	2.87539	2.46415	1.64662	1.86156	1.47768	1.54251	1.76935	1.19975	1.58785	2.69988	2.46133	2.07938	2.09432	-0.238553	-0.620507	-0.605564	NA	NA	NA	NA	NA	NA
LTR78|LTR|ERV1	6.78832	7.05659	7.01786	7.01156	7.17226	7.30648	7.07458	7.06038	7.05857	6.80949	6.87983	6.80299	6.35525	7.39074	7.1063	6.77277	6.87632	7.15835	7.02221	6.9174	0.282031	0.145883	0.0410784	0.232947	0.425658	0.386111	0.667055	0.738732	0.895703
LTR78B|LTR|ERV1	4.30743	5.88343	5.7327	5.71518	5.70022	5.98862	5.60475	5.92077	6.06934	5.85365	6.16048	5.87556	4.97425	6.12211	5.86723	5.79244	5.41259	5.96583	5.85638	5.82813	0.553244	0.443789	0.415543	0.127941	0.379397	0.207059	0.561611	0.202812	0.600867
LTR79|LTR|ERVL	6.83383	6.91222	6.62463	6.54844	6.58743	7.01686	6.72524	6.83865	7.01962	7.13159	6.55109	6.71177	5.58886	6.8165	6.58942	6.25724	6.60036	6.97408	6.62406	6.60499	0.373722	0.0236943	0.00462783	0.206161	0.408712	0.731999	0.864183	0.819672	0.934477
LTR7A|LTR|ERV1	0	0	0	0	0	0	0	0	0	0	0	0.673556	0	0	0	0	0	0	0	0.200065	0	0	0.200065	NA	NA	NA	NA	NA	NA
LTR7B|LTR|ERV1	7.76561	7.21544	7.00015	7.30149	6.92479	7.37827	6.98536	7.06722	7.614	7.50603	7.31585	7.25187	6.26677	7.16719	6.82213	6.83748	7.25742	7.32304	7.04221	7.12576	0.0656183	-0.215209	-0.131661	0.639906	0.72479	0.766218	0.869405	0.939988	0.975548
LTR7C|LTR|ERV1	6.26202	6.05216	5.88628	5.60015	5.93277	6.11093	6.03707	5.89028	6.08315	6.11251	6.26849	6.07335	5.37577	6.11587	5.84298	5.5359	5.94924	6.09811	6.01851	5.79151	0.148863	0.0692687	-0.157729	0.373945	0.514086	0.672033	0.821374	0.567595	0.789241
LTR7Y|LTR|ERV1	5.46107	4.89404	4.87204	4.65289	4.18698	4.03993	2.99422	3.83895	3.54213	3.30437	2.95066	3.90506	2.67604	3.52845	4.04954	2.81127	4.3274	4.07897	3.9435	3.94174	-0.248427	-0.383901	-0.38566	0.972203	0.984448	0.749068	0.869405	0.821492	0.934477
LTR8|LTR|ERV1	9.47657	9.033	9.10048	8.78962	9.27246	9.333	9.26259	9.27966	9.09282	9.0082	8.97582	8.92801	8.0555	8.96126	8.83318	8.60267	9.06535	9.09152	9.0517	8.92174	0.0261738	-0.0136484	-0.143607	0.749212	0.822906	0.841575	0.916076	0.837446	0.937996
LTR80A|LTR|ERVL	1.0635	2.72988	2.80178	2.07758	1.39177	2.93941	2.58904	2.52457	2.76723	1.2756	3.45286	2.52607	1.91953	3.28274	3.02343	3.09153	1.93593	2.72563	3.0032	2.60045	0.789701	1.06727	0.664517	NA	NA	0.0293384	0.474111	NA	NA
LTR80B|LTR|ERVL	1.0635	2.03527	2.33371	1.65398	1.97196	1.78994	0.876566	2.52457	0.97673	1.2756	1.97343	1.75702	1.35896	0.679874	1.84519	1.32481	1.39862	1.53356	1.8477	1.88616	0.134939	0.449072	0.487536	NA	NA	NA	NA	NA	NA
LTR82A|LTR|ERVL	6.85436	6.70968	6.93743	6.57304	6.35532	6.94057	6.62287	6.5377	6.44556	6.60361	6.29022	6.38199	5.53035	6.45978	6.35246	6.07065	6.3705	6.6892	6.57401	6.40399	0.318701	0.203507	0.0334877	0.243464	0.429266	0.449329	0.691914	0.763682	0.907072
LTR82B|LTR|ERVL	1.78743	3.5834	3.23756	3.33999	3.66585	3.76977	3.75948	3.90149	3.01774	2.88616	3.99322	3.07673	2.419	3.45115	2.77294	3.28954	2.88709	3.45802	3.51523	3.4358	0.570934	0.62814	0.548709	0.166882	0.40806	0.190109	0.550844	0.172876	0.588081
LTR83|LTR|ERVL	4.83385	4.59096	4.92305	4.69833	4.91796	4.97939	5.35258	5.05853	4.84554	4.96297	5.01409	4.76437	4.04247	5.13035	5.18313	4.95866	4.70015	4.92909	5.12765	4.87727	0.228944	0.427506	0.177117	0.320415	0.480794	0.0905149	0.545933	0.382593	0.6915
LTR84a|LTR|ERVL	4.24664	4.94771	4.88923	4.79914	4.66443	5.32095	4.78031	4.98828	5.07005	4.87838	5.05276	4.81101	3.86443	5.19105	4.94584	4.559	4.53137	5.09569	4.92039	4.79734	0.564327	0.389023	0.265971	0.0678845	0.379397	0.138282	0.546968	0.278004	0.622567
LTR84b|LTR|ERVL	4.02308	4.4493	4.35755	4.20524	4.82181	4.73503	4.48941	4.97379	4.63686	4.25648	4.16784	4.76437	3.71962	4.88782	4.60514	4.36198	4.36795	4.60283	4.41403	4.60897	0.234877	0.0460864	0.241024	0.375349	0.514086	0.716289	0.861869	0.411938	0.704213
LTR86A1|LTR|ERVL	4.57815	4.48607	4.25512	4.16269	4.161	4.71589	4.33864	4.63046	4.82929	4.75098	3.76384	5.04998	3.62106	4.34135	3.83693	4.07048	4.36648	4.58328	4.07043	4.53306	0.216799	-0.296047	0.166585	0.364447	0.514063	0.440846	0.681933	0.621607	0.81986
LTR86A2|LTR|ERVL	3.81537	2.90285	3.63448	2.54374	3.13668	3.94439	3.87362	4.5152	3.27992	3.70885	2.34965	4.32474	2.32193	3.67163	1.84519	2.95829	3.23212	3.60564	3.16056	3.82041	0.373519	-0.0715663	0.588285	0.316355	0.480794	0.726629	0.864099	0.469999	0.738819
LTR86B1|LTR|ERVL	1.99892	3.19692	3.21054	3.41454	4.0237	3.91112	3.53506	3.20789	3.92581	3.01846	3.15413	2.44943	3.14176	3.49031	3.02343	2.5888	3.46878	3.44477	3.24344	2.97182	-0.0240124	-0.225338	-0.496959	0.80385	0.871018	0.933597	0.960271	NA	NA
LTR86B2|LTR|ERVL	0.861558	1.93244	1.4631	1.77231	2.3846	2.64777	2.29337	2.35614	2.46415	1.2756	0.909197	2.28303	1.25761	2.00396	1.19975	1.32481	1.90188	2.04579	1.56487	1.99168	0.143912	-0.337015	0.0898	NA	NA	NA	NA	NA	NA
LTR86C|LTR|ERVL	1.24001	2.22095	2.17441	1.77231	2.19314	2.05658	1.92106	2.44281	3.23113	2.1865	2.43029	2.28303	1.54251	2.10836	1.55827	1.81065	2.26589	2.14454	2.05624	2.10668	-0.121351	-0.20965	-0.159204	NA	NA	NA	NA	NA	NA
LTR87|LTR|ERVL?	5.85664	6.43224	6.35112	6.29096	7.0145	7.08933	6.74412	6.85059	6.58786	6.24677	6.49134	6.67864	5.72789	6.75348	6.47317	6.35771	6.39417	6.66664	6.52216	6.56284	0.272473	0.127991	0.168675	0.38596	0.518916	0.51576	0.734411	0.484575	0.745645
LTR89|LTR|ERVL?	6.86788	6.77793	6.72147	6.22	6.73548	6.99321	6.75533	6.57654	6.58302	6.69546	6.60847	6.4474	5.75138	6.60965	6.66048	6.33548	6.5434	6.77623	6.68754	6.40091	0.232823	0.144134	-0.14249	0.322921	0.480794	0.455564	0.691914	0.744539	0.895703
LTR8A|LTR|ERV1	5.37844	5.98957	6.00547	5.86886	5.93277	6.51152	6.02476	6.18235	6.18903	5.95624	6.03732	6.15391	5.10396	6.06486	6.20177	5.79896	5.71449	6.14876	6.0695	6.0109	0.43427	0.355018	0.296417	0.137875	0.379628	0.150756	0.546968	0.238241	0.604159
LTR8B|LTR|ERV1	5.00275	6.86419	6.28114	6.81234	5.03694	6.10358	5.57975	5.8512	6.74369	6.7536	6.6342	6.67445	6.1085	7.70158	7.25146	7.07337	5.91322	6.96963	6.55958	6.66866	1.05641	0.646361	0.755443	0.0798069	0.379397	0.242731	0.600759	0.129739	0.55752
LTR9|LTR|ERV1	4.54486	4.73525	4.86334	4.78513	4.94865	5.01118	4.60958	4.89913	4.20359	5.04286	4.8481	4.68319	3.60051	5.02755	4.7855	4.46382	4.40562	4.95961	4.78007	4.71657	0.55399	0.374456	0.310948	0.0763612	0.379397	0.171407	0.550844	0.248371	0.604159
LTR91|LTR|ERVL	0	0	0.768078	0	0	0	0	0.708408	0	0	1.11836	1.13093	0	0.928276	0	0.323082	0	0.293665	0.554343	0.602884	0.293665	0.554343	0.602884	NA	NA	NA	NA	NA	NA
LTR9A1|LTR|ERV1	1.89724	3.24047	3.23756	3.26138	3.46845	3.48311	4.12474	3.90149	2.8341	2.29484	3.20069	3.54955	2.55336	4.31976	3.0798	3.04841	2.79675	3.50811	3.47658	3.47622	0.711358	0.679823	0.679466	0.26755	0.440649	0.124653	0.545933	0.0915171	0.533464
LTR9B|LTR|ERV1	3.15413	3.83188	4.63761	4.38281	4.05224	4.18618	3.84589	4.29998	3.89491	3.40449	4.94725	3.84669	3.681	3.94982	4.04954	4.13365	3.73319	3.87002	4.43764	4.17991	0.136828	0.704452	0.446717	0.584342	0.676962	0.0809088	0.545933	0.0856511	0.533464
LTR9C|LTR|ERV1	0.627607	0	0.768078	1.05242	0.722466	1.03773	0.876566	0	0	0	0	1.13093	0.762136	0.379621	1.19975	0.586885	0.558513	0.420617	0.773152	0.758303	-0.137895	0.21464	0.199791	NA	NA	NA	NA	NA	NA
LTR9D|LTR|ERV1	3.23986	3.44095	4.38204	3.51954	4.33364	4.26739	3.22682	4.17895	4.22866	3.9925	3.9115	3.65558	3.3029	4.10936	3.80385	3.91121	3.86362	3.98402	3.88818	3.83865	0.120403	0.0245667	-0.0249671	0.625949	0.714862	0.889135	0.944136	0.906448	0.959627
MER101-int|LTR|ERV1	5.87684	7.76201	7.85916	7.35923	7.94189	8.2971	8.07371	8.06524	7.67222	7.73011	7.60973	7.95538	6.96977	8.30361	7.98218	7.92347	7.30828	8.0497	7.89146	7.85021	0.741425	0.583186	0.541928	0.112033	0.379397	0.155502	0.546968	0.195034	0.598625
MER101|LTR|ERV1	3.81537	4.98668	4.5645	4.71315	4.85459	5.17437	5.17473	5.04479	4.618	4.38467	4.8334	5.04998	4.1311	5.01418	4.73373	4.69098	4.41088	4.91913	4.84422	4.88505	0.508242	0.433339	0.474166	0.116217	0.379397	0.128212	0.545933	0.0874502	0.533464
MER101B|LTR|ERV1	0.347099	0.883621	0.6107	0.620117	0	1.03773	0.355016	0.397255	0.718088	1.2756	0	0.375178	0.43082	0	0.404903	0.323082	0.396434	0.871647	0.358959	0.433494	0.475213	-0.0374747	0.0370601	NA	NA	NA	NA	NA	NA
MER110-int|LTR|ERV1	1.24001	3.00773	1.36793	2.32941	2.55385	2.64777	2.37323	3.34922	2.28451	1.47301	2.0769	2.36877	1.25761	3.09221	2.55139	2.17345	1.95392	2.67886	2.15729	2.63767	0.724944	0.203369	0.683751	NA	NA	NA	NA	NA	NA
MER110|LTR|ERV1	0.347099	2.22095	1.99494	1.52557	2.2919	2.64777	1.92106	1.82171	2.69733	2.95382	2.7137	1.31441	1.54251	3.09221	2.0844	2.0036	1.96051	2.7658	2.21521	1.69053	0.805288	0.254701	-0.269983	NA	NA	NA	NA	NA	NA
MER110A|LTR|ERV1	2.09424	3.83188	3.50653	3.33999	3.7379	3.94439	2.4489	4.07433	3.27992	3.19676	2.34965	3.75425	2.63622	4.08398	2.77294	3.17409	3.0679	3.80124	2.84584	3.62912	0.733339	-0.222056	0.561227	0.09045	0.379397	NA	NA	0.168235	0.588081
MER11A|LTR|ERVK	5.9486	6.6583	6.50414	6.69018	6.42786	6.60813	5.86146	6.76908	6.2817	6.65026	6.17808	6.93863	5.85037	7.01764	6.4679	6.08138	6.14644	6.74342	6.27536	6.65361	0.596979	0.12892	0.50717	0.0107459	0.379397	0.556979	0.752876	0.0771278	0.533464
MER11B|LTR|ERVK	6.90771	7.68313	7.74092	7.24899	7.58479	7.67943	7.83395	7.79987	7.41561	7.72527	8.01096	7.8533	6.52831	7.90013	7.37493	7.09206	7.16762	7.74987	7.75826	7.53651	0.582247	0.590641	0.368886	0.0414856	0.379397	0.0621873	0.545933	0.253686	0.604159
MER11C|LTR|ERVK	7.65685	8.40535	8.39539	8.08367	8.4545	8.65596	8.4705	8.76965	8.26167	8.54933	8.46738	8.59	7.27692	8.45116	8.06309	7.9309	7.9867	8.51869	8.35845	8.38489	0.53199	0.371747	0.398189	0.0725494	0.379397	0.180748	0.550844	0.248443	0.604159
MER11D|LTR|ERVK	2.91437	4.79504	5.43756	5.0535	5.56818	6.05107	6.69063	3.55766	5.51898	5.96447	5.88848	5.41437	4.89215	5.63749	5.37567	4.34426	5.02827	5.68854	5.95064	4.75413	0.660266	0.922373	-0.274145	0.242275	0.429266	0.155374	0.546968	0.866311	0.94485
MER21-int|LTR|ERVL	2.49365	4.31281	4.2814	4.18412	3.77262	4.41711	4.23565	4.20398	4.20359	3.3553	3.9115	4.42801	2.99204	4.03184	3.13406	4.5894	3.51349	4.08383	3.9568	4.36121	0.57034	0.443309	0.847716	0.192427	0.408712	0.303338	0.634025	0.0471076	0.474661
MER21A|LTR|ERVL	7.12323	7.18224	7.30107	7.20243	7.49673	7.55835	7.46663	7.59521	7.43457	7.24402	7.19715	7.5138	6.29899	7.47861	7.19833	7.01022	7.15925	7.37432	7.29505	7.34943	0.215067	0.135802	0.190178	0.375712	0.514086	0.500956	0.724009	0.460974	0.738819
MER21B|LTR|ERVL	6.58633	7.20169	6.9942	7.08755	7.28471	7.58761	7.49366	7.38426	7.18552	6.94458	6.95322	7.23487	6.2958	7.60001	7.17586	7.04076	6.89526	7.3592	7.17048	7.19321	0.463939	0.275221	0.29795	0.134016	0.379397	0.282146	0.61593	0.212476	0.602521
MER21C|LTR|ERVL	10.7992	10.3011	10.0152	10.0779	9.91727	10.2331	10.1799	10.3625	10.1744	10.1435	10.0162	10.4228	9.53162	10.574	10.066	10.172	10.1813	10.3221	10.0709	10.2655	0.140804	-0.110404	0.0842184	0.48994	0.607888	0.897109	0.944136	0.601733	0.803743
MER31-int|LTR|ERV1	4.76325	5.81288	6.07478	5.6929	5.62626	6.4664	6.13188	5.88255	5.61709	5.45861	6.0691	5.53959	4.60312	6.41466	5.86723	5.4139	5.2282	6.09765	6.03916	5.64293	0.869445	0.810957	0.41473	0.0517556	0.379397	0.0194089	0.415082	0.150291	0.567184
MER31A|LTR|ERV1	6.39874	6.64618	6.68004	6.46323	7.13273	7.18294	6.9004	7.03968	6.67245	6.68055	6.75248	6.59676	5.93892	6.71679	6.67429	6.10786	6.60013	6.82409	6.75473	6.5908	0.223958	0.154598	-0.00933185	0.370793	0.514086	0.4301	0.678359	0.960804	0.975548
MER31B|LTR|ERV1	4.92728	5.91743	6.1265	5.43095	5.50767	6.01235	5.74631	5.71855	5.3917	5.4351	5.90265	5.80054	4.46225	6.12836	5.59467	5.35325	5.12875	5.89608	5.85607	5.58805	0.767337	0.727324	0.4593	0.0300494	0.379397	0.0269097	0.474111	0.103363	0.533464
MER34-int|LTR|ERV1	3.01507	3.36401	3.87804	2.99621	3.23955	3.94439	3.87362	3.63331	3.27992	3.08032	3.73249	3.35361	3.08372	4.15882	3.0798	3.64812	3.15866	3.70074	3.67548	3.43119	0.542085	0.516817	0.272528	0.110735	0.379397	0.0511955	0.545933	0.176667	0.588081
MER34|LTR|ERV1	4.32718	5.22265	4.89777	4.49006	5.24891	5.24283	4.72055	4.98828	5.04203	4.78853	4.48311	4.79561	3.4708	4.97324	4.35389	4.559	4.67429	5.06883	4.62918	4.72189	0.394541	-0.0451094	0.047601	0.246776	0.431321	0.834652	0.916076	0.672009	0.841601
MER34A|LTR|ERV1	3.57277	4.33314	4.18713	3.92847	4.42371	4.79098	4.87926	4.7199	4.54015	4.43289	4.21405	4.50564	3.4708	4.73303	4.0775	3.70476	4.08138	4.58546	4.37659	4.27303	0.504076	0.295203	0.191649	0.106387	0.379397	0.350116	0.661335	0.583006	0.789585
MER34A1|LTR|ERV1	6.83038	6.74041	6.67261	6.56079	6.51242	6.99718	6.63102	6.93894	6.8403	6.97747	6.86903	7.04969	5.74203	6.8165	6.66048	6.40545	6.54381	6.88692	6.71142	6.76273	0.343106	0.167606	0.218915	0.180921	0.408712	0.422164	0.67683	0.423318	0.707204
MER34B-int|LTR|ERV1	10.1024	10.1227	9.89604	10.2142	10.0496	10.0041	9.30961	9.80475	10.1463	9.83568	9.98025	9.90207	9.34012	9.78373	9.52131	9.65971	9.94419	9.94289	9.7023	9.90986	-0.00130212	-0.241888	-0.0343318	0.900294	0.937612	0.383561	0.667055	0.950729	0.975548
MER34B|LTR|ERV1	5.92291	5.24428	4.70719	4.75676	5.22408	5.49953	4.7052	5.03087	5.3119	5.10371	4.55674	4.88548	4.58232	5.32715	5.15717	4.78581	5.33741	5.3008	4.79994	4.86876	-0.0366069	-0.537466	-0.468647	0.911083	0.946396	0.165842	0.550844	0.209075	0.602521
MER34C_|LTR|ERV1	4.28747	4.39239	4.92305	4.16269	4.73655	5.10245	5.20774	5.16434	5.40272	4.59012	4.97435	4.48659	3.79379	4.61394	5.38688	3.86225	4.67751	4.69945	5.13517	4.50354	0.0219462	0.457657	-0.173969	0.759825	0.830026	0.164191	0.550844	0.76816	0.907072
MER34C|LTR|ERV1	0.347099	0.883621	1.55189	1.65398	1.97196	1.26544	1.92106	1.68616	1.55385	0.438293	0.909197	1.62387	1.45365	1.32539	0.97966	2.09085	1.44228	1.0197	1.40177	1.77684	-0.422578	-0.0405131	0.334561	NA	NA	NA	NA	NA	NA
MER34C2|LTR|ERV1	7.90333	7.85973	7.45054	7.61172	7.4837	7.78884	7.88076	7.79576	7.65616	7.69839	7.89336	7.69662	6.62044	7.9182	7.62045	7.51635	7.48884	7.81861	7.72307	7.65881	0.329774	0.234225	0.169967	0.20657	0.408712	0.36095	0.662531	0.433592	0.717234
MER34D|LTR|ERV1	2.80612	2.60193	2.28244	2.32941	3.08236	4.15809	3.81762	3.63331	3.01774	2.88616	2.50665	2.66789	1.54251	2.38294	2.62901	2.64777	2.72661	3.19113	2.94645	2.90963	0.464515	0.219837	0.183016	0.489636	0.607888	NA	NA	NA	NA
MER39|LTR|ERV1	6.94647	7.18782	7.31386	7.0847	7.21388	7.62402	7.59696	7.56655	7.0828	7.28402	7.4206	7.12233	6.1085	7.54059	7.58435	7.1105	6.89589	7.42017	7.48373	7.23559	0.524286	0.587842	0.339699	0.0785607	0.379397	0.0477148	0.545933	0.212475	0.602521
MER39B|LTR|ERV1	5.15393	5.07373	5.05089	4.82665	5.02259	5.54362	4.87926	4.66693	5.1639	4.63204	4.50188	4.7801	4.356	5.45147	4.97586	4.99318	4.95926	5.21797	4.86673	4.82152	0.258707	-0.0925252	-0.137741	0.408852	0.53888	0.761929	0.869405	0.616915	0.816384
MER4-int|LTR|ERV1	9.33341	10.448	10.4217	10.2394	10.201	10.2721	10.1522	10.3069	9.97883	9.57386	10.2274	9.94145	9.46182	10.6257	10.1651	10.0734	9.78808	10.2806	10.2457	10.1473	0.492561	0.457636	0.359224	0.16715	0.40806	0.0604922	0.545933	0.124927	0.555762
MER41-int|LTR|ERV1	4.30743	5.67649	5.91595	6.50219	6.16601	6.11093	5.77597	5.90559	5.53913	5.28548	5.64022	6.24724	4.75023	5.99847	5.99736	5.93529	5.36647	5.80215	5.83876	6.16867	0.435677	0.472292	0.802201	0.249447	0.434103	0.177801	0.550844	0.0708507	0.533464
MER41A|LTR|ERV1	5.68389	6.77051	6.73819	6.9995	7.22958	7.2904	7.23266	7.03272	7.05507	6.37579	6.82502	6.97319	5.99901	7.42906	6.95621	6.99612	6.63815	7.0254	6.95044	7.00054	0.387244	0.312286	0.362385	0.335266	0.493688	0.304716	0.634025	0.23241	0.604159
MER41B|LTR|ERV1	6.30739	6.73278	6.84346	6.76685	7.30856	7.55297	7.00115	7.31703	7.26636	7.12793	6.89764	7.28803	6.02235	7.34604	6.88283	6.8811	6.83503	7.22089	6.90746	7.08352	0.385866	0.0724284	0.248492	0.260269	0.440649	0.60605	0.786	0.382714	0.6915
MER41C|LTR|ERV1	3.87017	4.06833	3.87804	3.41454	4.08023	4.41711	4.02945	4.12763	3.89491	4.08593	3.88313	3.93348	3.14176	3.67163	3.83693	3.86225	3.78764	4.0846	3.90876	3.85711	0.296954	0.121123	0.0694687	0.267879	0.440649	0.477253	0.706587	0.743705	0.895703
MER41D|LTR|ERV1	4.83385	5.01208	5.03549	5.19763	5.52813	5.77397	5.6694	5.74438	5.01351	5.62357	4.8481	5.71326	4.18721	5.50985	5.15717	5.24291	4.96789	5.50664	5.21116	5.49696	0.53875	0.243263	0.529063	0.117284	0.379397	0.415362	0.67683	0.111883	0.533464
MER41E|LTR|ERV1	3.84308	3.61683	4.13044	3.64858	3.18903	4.12945	4.73568	4.29998	3.61988	4.28303	3.37365	3.87617	2.21785	4.03184	3.23695	3.88694	3.33689	4.03551	3.99887	3.9476	0.698624	0.661982	0.610706	0.0848664	0.379397	0.241432	0.600759	0.114155	0.533464
MER41G|LTR|ERV1	3.47002	3.61683	3.94533	3.85	4.18698	4.07039	4.23565	4.04693	4.30129	3.92657	3.66744	3.54955	2.99204	4.20664	3.76988	3.86225	3.83205	3.97127	3.92103	3.83797	0.139213	0.0889771	0.00591394	0.53904	0.637336	0.634168	0.802334	0.792573	0.919395
MER48|LTR|ERV1	4.79192	4.22866	3.99386	4.49006	3.77262	3.43709	3.92742	4.10123	4.22866	4.43289	4.53866	5.01056	3.44798	4.48407	4.13184	4.46382	4.15036	4.20079	4.16832	4.55362	0.0504342	0.0179645	0.403265	0.829404	0.884405	0.794785	0.893456	0.236184	0.604159
MER49|LTR|ERV1	9.79776	9.43292	9.32731	9.17309	9.25646	9.53496	9.2639	9.33522	9.17243	9.33375	9.25755	9.15124	8.30198	9.43787	9.24666	8.99117	9.22537	9.43663	9.2742	9.16783	0.211255	0.0488256	-0.0575436	0.369667	0.514086	0.663702	0.821253	0.926511	0.972353
MER4A|LTR|ERV1	7.17855	7.45199	7.19782	7.55931	7.32033	7.51193	7.22999	7.50747	7.34864	7.57752	7.54564	7.70075	6.30535	7.54988	7.16938	7.11573	7.09477	7.5236	7.29397	7.48645	0.428826	0.199199	0.391686	0.0991398	0.379397	0.381572	0.667055	0.169401	0.588081
MER4A1_|LTR|ERV1	6.17766	5.82008	5.86034	5.49246	6.00751	6.22367	5.81936	5.8512	6.01997	5.91437	6.04374	5.91877	5.05198	5.93598	5.96028	5.45572	5.87521	5.98164	5.92359	5.69439	0.106433	0.0483862	-0.180816	0.578743	0.672412	0.698029	0.845319	0.651414	0.834684
MER4A1|LTR|ERV1	7.46772	8.22286	8.37186	8.13415	8.04484	8.10809	8.1365	8.23267	8.00321	7.73733	8.29796	7.94671	7.13598	8.41725	8.19181	7.97039	7.71135	8.14201	8.25243	8.07583	0.430662	0.541083	0.364484	0.130575	0.379397	0.0406652	0.533168	0.125991	0.555762
MER4B-int|LTR|ERV1	6.91098	6.60919	6.62718	6.54014	6.70885	6.84246	6.68672	6.93147	6.55853	6.63488	6.65948	6.4862	5.93482	6.69179	6.61827	6.41821	6.57129	6.69746	6.64817	6.60842	0.126171	0.0768768	0.0371237	0.472503	0.593582	0.591629	0.783185	0.793477	0.919395
MER4B|LTR|ERV1	7.12604	6.94887	6.84124	6.47198	6.73548	6.99718	6.88687	6.90881	6.4509	6.65026	6.50998	6.65328	5.69438	6.99398	6.94107	6.45166	6.59061	6.9045	6.80421	6.6334	0.31389	0.213596	0.042789	0.25397	0.440069	0.391974	0.667055	0.721662	0.888979
MER4C|LTR|ERV1	3.19755	3.40299	3.41441	2.94673	4.0237	3.91112	4.17017	3.73985	3.37267	2.88616	4.01952	3.62106	2.99204	4.00504	3.90092	2.86196	3.45131	3.6168	3.90258	3.34497	0.165489	0.45127	-0.10634	0.665909	0.742646	0.133496	0.546968	0.754201	0.901861
MER4CL34|LTR|ERV1	3.60538	4.4678	4.38204	4.38281	3.62854	4.41711	4.31861	4.29998	3.41697	3.49825	4.40552	3.8165	3.3529	4.50335	3.93187	4.00432	3.5058	4.2756	4.27165	4.14358	0.769807	0.765854	0.637781	0.0284939	0.379397	0.0011234	0.275811	0.00555095	0.157409
MER4D|LTR|ERV1	3.94869	5.08576	4.65781	5.0535	4.82181	5.39506	5.58814	5.04479	5.09748	4.61123	4.98773	5.06286	4.20093	5.38024	4.97586	5.14405	4.59023	5.15108	5.09325	5.07685	0.56085	0.503026	0.48662	0.112675	0.379397	0.155825	0.546968	0.0816497	0.533464
MER4D0|LTR|ERV1	4.73401	6.56694	6.26806	6.2355	6.68173	6.99718	6.38379	6.31461	6.93083	6.20571	6.32223	6.58786	5.85472	6.97338	6.36385	6.27135	6.27216	6.72119	6.33516	6.35922	0.44903	0.063004	0.0870639	0.275619	0.44143	0.587553	0.782017	0.569328	0.789241
MER4D1|LTR|ERV1	3.87017	5.3477	5.39602	5.43095	5.87007	6.16134	6.00612	6.02976	5.55903	5.24553	5.12714	6.18372	4.40422	5.7866	5.28259	5.19432	5.14394	5.68251	5.49387	5.76673	0.538566	0.349927	0.622783	0.219459	0.410338	0.341369	0.65855	0.188442	0.59652
MER4E|LTR|ERV1	3.87017	4.53947	4.35755	4.20524	4.94865	4.69649	4.73568	4.98828	4.81281	4.28303	4.36513	4.76437	3.71962	4.84308	4.48498	4.36198	4.43936	4.60517	4.49416	4.61365	0.165811	0.0548024	0.174292	0.483057	0.603071	0.66787	0.821253	0.530399	0.779884
MER4E1|LTR|ERV1	5.72904	5.77626	5.92434	6.11776	5.86203	6.1471	6.07931	6.1697	6.18903	5.82683	6.05648	6.19549	5.22292	6.26454	5.98265	5.6339	5.79123	6.01857	6.01199	6.04644	0.227338	0.220759	0.255207	0.320621	0.480794	0.249379	0.602363	0.291245	0.62604
MER50-int|LTR|ERV1	2.86136	3.77368	3.12598	3.45035	3.38114	3.91112	3.81762	3.39328	3.58147	3.19676	3.9115	3.68919	2.78931	3.63715	3.46571	3.17409	3.19259	3.6534	3.61253	3.43839	0.460815	0.419941	0.245804	0.103587	0.379397	0.157461	0.546968	0.262719	0.614014
MER50|LTR|ERV1	5.15393	6.17536	5.77033	5.91452	6.21097	6.65412	6.43115	6.35428	5.93883	6.09763	6.10635	5.73758	4.942	6.4647	5.92993	5.88718	5.65652	6.3654	6.08074	5.99251	0.708882	0.42422	0.33599	0.0549965	0.379397	0.188818	0.550844	0.261461	0.614014
MER50B|LTR|ERV1	2.86136	2.38571	2.47716	2.07758	3.55065	3.84217	2.83431	3.15753	3.41697	3.1398	3.24595	2.85738	2.55336	2.93055	3.13406	2.64777	3.15121	3.17017	2.95261	2.7365	0.018956	-0.198596	-0.414713	0.957845	0.978372	NA	NA	NA	NA
MER50C|LTR|ERV1	0.627607	1.57143	1.71545	1.05242	0.722466	1.78994	1.5612	0	1.55385	0.773996	0	1.62387	0.903038	1.48903	1.55827	1.70354	1.00018	1.45246	1.34767	1.23465	0.452283	0.347485	0.234474	NA	NA	NA	NA	NA	NA
MER51-int|LTR|ERV1	6.25174	6.24131	6.05587	6.00773	6.46547	6.34078	5.88206	6.43045	6.22682	6.36959	6.17808	6.62312	5.32661	6.25888	6.01192	5.95292	6.1272	6.30364	6.03585	6.28129	0.176444	-0.0913451	0.15409	0.391754	0.524951	0.895358	0.944136	0.5592	0.789241
MER51A|LTR|ERV1	8.42527	8.45483	8.04719	8.14514	8.22163	8.44686	8.22383	8.33674	8.14974	8.33756	8.33896	8.33615	7.37086	8.48065	8.10615	8.18328	8.09248	8.43101	8.18342	8.25295	0.338524	0.0909373	0.160473	0.147281	0.382943	0.588488	0.782017	0.41215	0.704213
MER51B|LTR|ERV1	4.3466	5.13286	4.62737	4.82665	5.35576	5.43072	4.95898	5.26288	5.22743	5.01141	5.05276	5.5022	4.10215	5.33793	4.28363	5.20418	4.85714	5.23764	4.76138	5.2188	0.380505	-0.0957567	0.361666	0.200927	0.408712	0.941796	0.960914	0.245933	0.604159
MER51C|LTR|ERV1	3.47002	4.39239	4.54294	4.20524	5.28544	4.79098	3.38915	4.59305	4.69192	3.4522	4.09559	4.44778	4.04247	4.8125	4.48498	4.36198	4.52993	4.455	4.19529	4.40883	-0.0749319	-0.334642	-0.1211	0.984204	0.991604	0.625292	0.796192	0.943772	0.975548
MER51D|LTR|ERV1	2.42196	2.66721	2.7649	2.32941	3.13668	3.5277	2.02361	3.15753	3.01774	2.4898	2.0769	1.62387	1.91953	2.6133	2.62901	3.04841	2.70244	2.88855	2.41061	2.66129	0.186113	-0.291823	-0.0411424	NA	NA	NA	NA	NA	NA
MER51E|LTR|ERV1	2.86136	2.22095	2.11703	2.89569	2.2919	3.06574	2.37323	4.41163	2.89801	2.4898	2.17377	3.12664	1.8516	2.87243	2.70266	2.91092	2.53773	2.69905	2.36043	3.49121	0.161321	-0.177296	0.953481	NA	NA	NA	NA	0.0984262	0.533464
MER52-int|LTR|ERV1	1.0635	3.40299	3.29042	2.40436	3.28821	2.05658	1.81106	2.0597	2.54597	1.04614	3.00432	3.12664	2.32193	2.93055	2.46937	2.17345	2.50456	2.6104	2.74712	2.50513	0.105848	0.242562	0.000571905	NA	NA	NA	NA	NA	NA
MER52A|LTR|ERV1	5.05098	5.89712	6.13373	5.63172	5.72702	6.18937	6.52583	6.21963	5.8847	5.77162	5.98495	5.68849	4.87514	6.15906	5.84298	5.71877	5.44749	6.01492	6.14515	5.83505	0.567436	0.697664	0.387558	0.0600525	0.379397	0.0430843	0.533168	0.179239	0.588081
MER52C|LTR|ERV1	5.4065	5.03707	5.13262	5.00607	5.03694	5.44241	4.85165	4.97379	5.35801	5.28548	4.77289	5.44424	4.18721	5.57507	5.03413	5.13377	5.07119	5.34865	4.95488	5.15185	0.277454	-0.116312	0.0806545	0.310311	0.474316	0.872195	0.936014	0.654011	0.834684
MER52D|LTR|ERV1	4.3466	4.67293	6.28766	4.89331	3.77262	4.73503	5.36236	5.2267	4.84554	5.3371	6.29022	5.80054	3.64131	5.47119	5.44168	5.47213	4.23345	5.09722	5.91278	5.3862	0.863774	1.67933	1.15275	0.0396211	0.379397	0.00417895	0.275811	0.012105	0.240283
MER54A|LTR|ERVL	5.52221	6.03986	5.64423	6.26097	5.96315	6.26377	5.73126	6.57174	5.92355	5.71422	6.16048	5.84602	5.10396	5.92887	5.5151	6.19932	5.6684	6.00029	5.78396	6.2423	0.331897	0.115565	0.573907	0.172366	0.408712	0.602641	0.786	0.0560299	0.494308
MER54B|LTR|ERVL	6.17766	8.11852	8.4126	8.20673	7.47055	7.78655	8.20078	7.8101	6.80742	7.10205	8.11818	7.13766	6.06044	8.39161	8.09593	7.96895	6.74312	7.92471	8.21242	7.83167	1.18158	1.4693	1.08855	0.0290478	0.379397	0.00319046	0.275811	0.0274777	0.428052
MER57-int|LTR|ERV1	4.13922	5.89712	5.90754	5.25957	5.85395	5.72694	5.75379	5.89794	5.96141	5.21828	6.50998	5.90451	4.38031	5.93598	6.01917	5.46395	5.30921	5.72115	6.07671	5.65804	0.411941	0.767496	0.348827	0.273141	0.440649	0.105381	0.545933	0.319858	0.63498
MER57A-int|LTR|ERV1	6.37527	6.99101	6.8077	6.87637	6.69535	7.06684	6.69063	6.82258	6.39113	6.88514	6.58666	6.71177	5.80622	7.26928	6.73262	6.87803	6.35109	7.06001	6.7066	6.82375	0.708917	0.355514	0.472657	0.0108935	0.379397	0.0890654	0.545933	0.0372683	0.428052
MER57A1|LTR|ERV1	5.14286	4.48607	5.05089	4.63738	5.05111	5.55444	5.0098	4.94439	5.05611	4.96297	4.7258	4.69977	4.55059	4.94533	5.6701	4.02671	4.96796	5.03787	5.15731	4.61419	0.0699014	0.189343	-0.353769	0.890205	0.934267	0.520472	0.734411	0.166671	0.588081
MER57B1|LTR|ERV1	5.67621	5.24428	4.93965	5.4488	5.15999	5.13163	5.50201	5.49349	5.34664	5.21828	5.54393	5.23228	4.59276	5.07985	5.17021	4.87485	5.24515	5.17002	5.30987	5.28225	-0.0751382	0.064714	0.0370918	0.91577	0.948813	0.735429	0.864183	0.80647	0.92463
MER57B2|LTR|ERV1	5.843	5.94409	5.88628	5.80795	6.60196	6.56064	6.31978	6.33741	6.1036	6.4063	6.18971	5.93988	5.55723	6.00524	6.18259	6.16444	6.0789	6.25273	6.15309	6.07682	0.173829	0.0741929	-0.00207705	0.478681	0.59947	0.640193	0.804248	0.89079	0.9543
MER57C1|LTR|ERV1	3.28081	4.41163	4.02538	4.11877	5.17301	4.87971	4.19227	4.47463	4.82929	4.50239	4.50188	4.44778	3.71962	4.63157	4.04954	4.13365	4.44954	4.6173	4.20518	4.30345	0.167754	-0.244367	-0.146093	0.468213	0.591891	0.903351	0.946368	0.928266	0.972353
MER57C2|LTR|ERV1	2.09424	1.93244	2.38294	2.25036	2.47171	2.7264	2.71699	3.0512	2.37712	2.06901	2.43029	2.36877	1.35896	2.46388	2.62901	2.81127	2.13562	2.33256	2.5464	2.65713	0.196948	0.410784	0.521509	NA	NA	NA	NA	NA	NA
MER57D|LTR|ERV1	1.3978	2.46127	1.86196	2.40436	2.3846	1.92941	1.92106	1.94561	1.84077	1.94148	2.95066	2.19219	1.35896	2.74868	1.70885	2.86196	1.80777	2.3131	2.20336	2.39136	0.505334	0.395591	0.583588	NA	NA	NA	NA	NA	NA
MER57E1|LTR|ERV1	2.56169	3.77368	3.23756	3.17824	3.38114	3.43709	3.42707	3.43616	2.95903	2.81517	3.59944	3.93348	2.7148	3.77051	2.77294	3.04841	2.93847	3.49803	3.29072	3.44055	0.559553	0.352245	0.50208	0.107188	0.379397	0.209116	0.562146	0.110995	0.533464
MER57E2|LTR|ERV1	0.347099	1.26843	0.434028	1.22774	0.405992	1.63552	1.08066	1.18142	0.403813	0.773996	0	1.47768	1.25761	1.48903	0.720716	1.32481	0.657869	1.32668	0.612117	1.30743	0.668813	-0.0457521	0.64956	NA	NA	NA	NA	NA	NA
MER57E3|LTR|ERV1	2.91437	4.33314	3.89511	4.69833	3.87194	4.53107	4.10148	3.7052	4.3928	3.49825	4.48311	4.5793	3.44798	4.08398	3.58749	4.4138	3.75756	4.16058	4.05374	4.39619	0.403021	0.296185	0.638637	0.282888	0.447992	0.363133	0.662531	0.122036	0.55055
MER57F|LTR|ERV1	4.68902	4.33314	4.72645	4.65289	3.83956	4.53107	4.14763	4.66693	4.43643	4.75098	4.89142	4.81101	2.99204	4.46454	4.23481	3.81168	4.12348	4.52796	4.53458	4.53408	0.404482	0.411095	0.410597	0.219454	0.410338	0.268414	0.611039	0.302756	0.630125
MER61-int|LTR|ERV1	5.69908	5.49914	5.47223	5.23925	5.07912	5.32095	5.17473	5.20207	5.07005	5.3371	5.51652	5.7694	4.40422	5.81001	5.95275	5.39684	5.13464	5.50563	5.55632	5.42005	0.370987	0.42168	0.285411	0.18681	0.408712	0.182567	0.550844	0.2937	0.62604
MER61A|LTR|ERV1	4.02308	3.68167	3.80735	3.37768	3.28821	3.69354	4.10148	3.66971	3.27992	3.40449	3.41386	4.30312	2.92771	3.49031	3.66323	3.52782	3.43793	3.5728	3.768	3.7654	0.134872	0.330072	0.327475	0.465813	0.590715	0.225301	0.575607	0.311122	0.630735
MER61B|LTR|ERV1	4.20461	2.30568	2.94035	2.07758	2.84217	2.64777	2.71699	2.81168	2.62363	2.1865	3.00432	3.35361	2.16285	2.93055	3.0798	2.75873	3.17991	2.54763	2.94158	2.81926	-0.632274	-0.238333	-0.36065	NA	NA	NA	NA	NA	NA
MER61C|LTR|ERV1	1.99892	2.38571	1.99494	2.54374	2.2919	3.38957	3.09187	2.74502	3.07416	2.39561	2.57894	3.12664	1.78031	3.28274	2.38239	2.70443	2.37511	2.94017	2.56688	2.79634	0.565058	0.191767	0.421229	NA	NA	NA	NA	NA	NA
MER61D|LTR|ERV1	1.53953	1.57143	1.71545	1.77231	2.70509	1.78994	2.4489	1.82171	1.70443	2.29484	1.11836	1.75702	1.91953	2.38294	1.70885	2.17345	2.04177	2.04902	1.82619	1.89161	0.00725215	-0.215576	-0.150155	NA	NA	NA	NA	NA	NA
MER61E|LTR|ERV1	5.63726	4.88029	4.91466	4.96947	5.84584	5.43072	5.14094	5.18963	5.70002	5.41122	4.70973	5.32085	4.26761	5.36978	5.25837	4.54356	5.48004	5.28991	5.02115	5.0347	-0.190131	-0.458892	-0.445339	0.825966	0.88308	0.392484	0.667055	0.412383	0.704213
MER61F|LTR|ERV1	1.99892	1.26843	1.55189	1.77231	2.08678	2.28155	3.04387	2.81168	2.62363	2.29484	2.26454	2.52607	1.25761	1.89142	2.0844	1.58785	2.0703	1.98987	2.33807	2.26326	-0.0804378	0.267764	0.192956	NA	NA	NA	NA	NA	NA
MER65-int|LTR|ERV1	4.38474	4.04387	4.15906	4.41947	4.10769	4.48659	4.47145	4.55465	3.69365	3.40449	4.23665	3.78576	3.42479	4.68319	3.96218	4.11287	3.94972	4.23251	4.21892	4.24781	0.282786	0.269195	0.298092	0.504555	0.611941	0.247776	0.602363	0.292756	0.62604
MER65A|LTR|ERV1	4.79192	4.85245	4.9561	5.0535	5.28544	5.49953	5.41988	5.26288	5.12441	5.05832	4.8627	4.92837	4.31875	5.15494	4.68004	4.88714	4.9253	5.16065	5.00653	5.04053	0.235349	0.0812344	0.115232	0.341027	0.496714	0.7204	0.861869	0.530281	0.779884
MER65B|LTR|ERV1	1.0635	1.08882	2.43082	1.05242	1.20101	2.05658	2.83431	2.44281	1.55385	2.06901	1.46258	0	1.25761	1.63599	0.97966	1.46258	1.28036	1.76458	2.10869	1.49403	0.484217	0.828329	0.213669	NA	NA	NA	NA	NA	NA
MER65C|LTR|ERV1	8.35138	8.9728	8.7142	8.70864	8.87651	8.97465	8.75927	8.90647	8.85213	8.73033	8.60711	8.62085	7.94581	9.11568	8.63335	8.623	8.55582	8.95491	8.67978	8.71953	0.399086	0.123959	0.163708	0.110999	0.379397	0.474302	0.706587	0.404904	0.70326
MER65D|LTR|ERV1	5.505	5.86262	5.77033	5.55968	5.48694	5.81055	5.84056	5.74438	5.60757	5.48172	5.57969	5.58502	5.02139	5.98482	5.28259	5.64838	5.42202	5.79653	5.63397	5.63614	0.37451	0.211946	0.214116	0.0659576	0.379397	0.28286	0.61593	0.145437	0.567184
MER66-int|LTR|ERV1	4.45812	4.86646	5.4492	4.93192	5.21148	5.5864	5.91576	5.28651	4.54015	4.67276	4.48311	4.71622	3.44798	5.48094	5.48411	4.71869	4.54243	5.20346	5.41939	4.93277	0.661027	0.876959	0.390342	0.135537	0.379628	0.100178	0.545933	0.245526	0.604159
MER66A|LTR|ERV1	5.44311	4.86646	5.16828	5.0651	5.00809	5.52174	4.93291	5.36625	5.54911	5.55983	5.63172	5.89731	4.85798	5.83307	5.31821	5.36208	5.24324	5.48616	5.28524	5.45497	0.242919	0.0420044	0.211733	0.416308	0.545204	0.835222	0.916076	0.420058	0.706863
MER66B|LTR|ERV1	5.80131	5.66852	5.4949	5.51803	5.96315	6.3717	6.19361	6.18864	5.77845	5.91437	5.35053	5.73758	4.942	5.66343	5.38688	5.35325	5.67087	5.93466	5.65055	5.7347	0.263795	-0.0203195	0.0638274	0.356989	0.507101	0.962841	0.975154	0.798497	0.919395
MER66C|LTR|ERV1	3.39726	3.80312	3.89511	3.33999	3.77262	4.31904	3.63552	4.07433	2.46415	3.66903	3.73249	3.96125	2.63622	3.94982	4.33085	3.49608	3.16744	3.95634	3.92415	3.75037	0.788897	0.756709	0.582927	0.0436202	0.379397	0.053368	0.545933	0.118814	0.548479
MER66D|LTR|ERV1	1.53953	1.70221	1.63599	1.38405	1.56023	2.38211	2.29337	2.16543	0.403813	1.64662	1.30042	2.09491	1.03069	2.46388	1.19975	1.91035	1.20508	2.09719	1.67469	1.91905	0.89211	0.469607	0.713974	NA	NA	NA	NA	NA	NA
MER67A|LTR|ERV1	4.62673	4.6569	5.31557	4.81296	4.80519	4.94692	4.80926	5.26288	5.38056	5.19046	5.15109	5.44424	4.38031	5.15494	4.83552	4.43069	4.84735	5.00242	5.0438	5.04013	0.155076	0.196458	0.19278	0.470406	0.5928	0.386478	0.667055	0.565884	0.789241
MER67B|LTR|ERV1	3.35952	4.88029	5.25712	4.24664	4.60792	5.54362	4.19227	4.75419	4.79613	4.35994	5.29785	4.9972	4.1311	5.46136	5.64227	5.28062	4.3211	5.13637	5.18792	4.86764	0.815267	0.866818	0.546539	0.0950472	0.379397	0.0992506	0.545933	0.17551	0.588081
MER67C|LTR|ERV1	7.22395	7.32848	7.2702	7.32342	7.60899	7.86252	7.48245	7.75189	7.53839	7.53947	7.57693	7.58258	6.56322	7.81202	7.39729	7.48236	7.28814	7.65146	7.43611	7.54346	0.363316	0.147968	0.255316	0.185957	0.408712	0.453799	0.691914	0.28187	0.622567
MER67D|LTR|ERV1	6.13354	5.28651	5.2371	4.77104	5.90958	5.64832	5.14094	5.34391	6.19539	5.84476	5.07801	5.53035	5.15413	5.52879	5.23373	4.74594	5.90213	5.59113	5.17399	5.13922	-0.310995	-0.728141	-0.762904	0.347996	0.49973	0.0316959	0.482354	0.0527555	0.481784
MER68-int|LTR|ERVL	5.69151	5.75385	5.61868	5.48382	6.17899	6.0813	5.53708	5.73582	5.99829	5.79948	5.55296	5.49272	5.2363	6.04527	5.56535	5.31738	5.81859	5.92722	5.56885	5.51524	0.108626	-0.24975	-0.303352	0.542276	0.639282	0.354208	0.661335	0.274287	0.622567
MER68|LTR|ERVL	8.25816	7.99332	7.75741	7.83334	8.2891	8.30833	7.94418	8.17689	8.20915	8.12092	7.94396	8.04261	7.46333	8.20842	7.98033	7.76449	8.09194	8.16237	7.90905	7.96373	0.0704373	-0.182881	-0.128201	0.640051	0.72479	0.494585	0.720058	0.662781	0.840153
MER68B|LTR|ERVL	3.19755	4.16205	4.5645	4.22612	4.37934	5.04225	4.25686	4.63046	4.47878	3.92657	4.36513	4.44778	3.40122	4.74932	4.8679	4.43069	3.97379	4.53846	4.53275	4.44084	0.564666	0.558958	0.467041	0.197493	0.408712	0.117666	0.545933	0.144528	0.567184
MER68C|LTR|ERVL	1.24001	1.57143	1.93017	1.65398	2.19314	1.78994	0.638769	2.0597	1.70443	1.2756	1.46258	2.44943	1.78031	1.76935	0.97966	1.91035	1.76861	1.61589	1.33571	2.04763	-0.152721	-0.432896	0.279018	NA	NA	NA	NA	NA	NA
MER70-int|LTR|ERVL	4.28747	4.41163	4.2944	4.09626	5.03694	4.8624	4.7052	4.82043	5.01351	5.01141	4.70973	4.88548	3.57966	4.84308	4.5858	4.4138	4.59418	4.79867	4.58331	4.58844	0.204497	-0.0108668	-0.00573048	0.444474	0.574529	0.802021	0.894648	0.855682	0.943627
MER70A|LTR|ERVL	3.32063	3.28288	3.0966	3.09001	3.23955	3.69354	2.77674	3.43616	2.18587	3.49825	2.89491	2.5986	2.16285	3.41088	3.1865	2.86196	2.83107	3.4792	2.9977	3.02972	0.648132	0.166632	0.198651	0.0656563	0.379397	NA	NA	0.489004	0.746671
MER70B|LTR|ERVL	3.72912	4.37288	4.00971	4.38281	4.33364	4.53107	4.02945	4.47463	4.25331	4.47962	4.48311	4.61477	3.55851	4.95935	3.96218	4.66266	4.00623	4.60377	4.13726	4.53798	0.597544	0.131027	0.531749	0.0368201	0.379397	0.526349	0.734411	0.0312301	0.428052
MER70C|LTR|ERVL	1.24001	2.46127	1.71545	1.52557	1.71105	1.78994	0.638769	2.26394	0.97673	0.773996	1.86156	1.31441	1.62621	2.81188	1.70885	0.809003	1.41832	2.14543	1.55385	1.57543	0.727108	0.135527	0.157108	NA	NA	NA	NA	NA	NA
MER72|LTR|ERV1	4.02308	5.41593	5.51166	4.71315	5.14682	5.39506	5.02223	5.86696	5.55903	5.0272	4.78827	5.71326	4.34369	5.73858	6.08264	5.28991	4.89645	5.41595	5.43899	5.46089	0.519499	0.542538	0.564436	0.153031	0.388108	0.247825	0.602363	0.202008	0.600867
MER72B|LTR|ERV1	0.861558	0.358396	0.434028	1.05242	0.981122	0.767231	0.638769	0.964214	0	1.47301	0	1.31441	0.762136	0.928276	1.84519	0.809003	0.697551	0.937909	0.907083	1.04684	0.240358	0.209532	0.349289	NA	NA	NA	NA	NA	NA
MER73|LTR|ERVL	0.627607	1.70221	1.4631	1.38405	0.722466	2.05658	2.20914	1.18142	0.718088	1.64662	1.86156	1.47768	1.14861	1.14012	0.404903	0.586885	0.819055	1.67231	1.62515	1.19613	0.853257	0.806099	0.37708	NA	NA	NA	NA	NA	NA
MER74A|LTR|ERVL	5.29076	6.4228	6.28114	6.2252	6.47603	6.75137	6.52147	6.4927	6.44556	6.40025	6.263	6.35604	5.76067	6.57817	6.55004	6.20424	6.07434	6.54513	6.40998	6.32423	0.470786	0.335636	0.24989	0.11709	0.379397	0.215421	0.56871	0.309886	0.630735
MER74B|LTR|ERVL	4.9012	6.03367	5.73744	5.61603	6.02921	6.30919	5.67728	5.88255	5.80367	5.7044	5.45049	5.66332	5.31404	6.24749	5.68835	5.68401	5.57614	6.09238	5.64254	5.71515	0.516232	0.0663913	0.139001	0.09811	0.379397	0.644761	0.805443	0.470834	0.738819
MER74C|LTR|ERVL	2.34682	1.26843	1.55189	1.38405	1.8472	2.17345	2.29337	1.82171	0.97673	1.47301	1.11836	2.19219	0.762136	0.928276	1.70885	1.58785	1.62632	1.53593	1.73053	1.77831	-0.0903938	0.104209	0.151991	NA	NA	NA	NA	NA	NA
MER76-int|LTR|ERVL	3.32063	3.968	3.63448	3.37768	3.13668	3.84217	3.26918	3.47781	3.58147	3.19676	3.6339	2.66789	2.21785	3.19061	3.66323	2.75873	3.14604	3.59365	3.55897	3.11512	0.447608	0.412927	-0.0309277	0.228161	0.418816	0.169137	0.550844	0.986544	0.991539
MER76|LTR|ERVL	5.85664	4.8383	4.81013	5.38536	5.21148	4.99535	4.78031	5.2267	5.13771	5.25897	5.12714	5.20926	4.21451	5.13035	4.62422	4.97026	5.21692	5.06417	4.8473	5.2054	-0.152749	-0.369625	-0.0115181	0.892434	0.934267	0.475104	0.706587	0.79897	0.919395
MER77|LTR|ERVL	7.15667	7.08978	7.13968	6.87966	7.02533	7.27412	7.28517	7.11747	6.93465	6.78647	6.90471	7.0334	5.90583	7.12734	6.98602	6.81515	6.83047	7.08003	7.08633	6.96642	0.24956	0.255856	0.135942	0.342654	0.497281	0.321173	0.652228	0.511735	0.768559
MER77B|LTR|ERVL	4.49346	5.2969	5.37785	5.23925	5.67293	5.86369	5.67728	5.95803	5.43536	5.13323	5.28707	5.7214	4.6638	5.83307	5.60434	5.0045	5.1514	5.56716	5.49543	5.52981	0.415755	0.344029	0.378403	0.223353	0.413769	0.213786	0.568183	0.294885	0.62604
MER83|LTR|ERV1	2.62691	2.78994	3.39039	2.94673	3.62854	3.65386	3.49991	2.60193	2.95903	1.47301	2.64801	3.47431	2.59526	3.36933	2.83976	3.09153	3.01632	3.02738	3.13857	3.0626	0.0110572	0.122251	0.0462786	0.816635	0.877774	0.669861	0.821253	0.808178	0.92463
MER83A-int|LTR|ERV1	0.347099	0	0.233888	1.65398	0	0.434028	1.25942	0	0	0.438293	0	0	0	0.379621	0.404903	0.323082	0.0949116	0.323946	0.559247	0.677621	0.229035	0.464335	0.582709	NA	NA	NA	NA	NA	NA
MER83B-int|LTR|ERV1	2.56169	2.38571	2.5218	2.73053	2.47171	1.92941	1.5612	2.52457	1.84077	2.06901	1.86156	2.09491	1.25761	2.2969	1.84519	2.70443	2.123	2.1815	1.99286	2.53487	0.0584962	-0.130145	0.411867	NA	NA	NA	NA	NA	NA
MER83B|LTR|ERV1	2.74889	4.4493	4.84584	4.38281	5.3897	5.61771	5.3025	4.59305	4.59896	4.47962	5.06544	5.64628	3.8985	5.60217	4.83552	4.69098	4.45603	5.14806	5.02524	4.9178	0.692026	0.569205	0.461768	0.225686	0.416174	0.18559	0.550844	0.326307	0.640885
MER83C|LTR|ERV1	0.347099	0.883621	0.434028	0.342555	1.39177	1.26544	0.638769	0.708408	0.718088	0	0.664483	1.62387	0.231432	1.14012	1.39012	0.809003	0.747387	0.897821	0.830661	0.951588	0.150434	0.0832736	0.2042	NA	NA	NA	NA	NA	NA
MER84-int|LTR|ERV1	3.50513	2.8476	2.28244	3.45035	3.59012	2.05658	2.71699	3.87056	1.84077	1.04614	0	1.99095	1.45365	2.6133	2.96477	1.17249	2.89327	2.28851	2.33964	2.99036	-0.604759	-0.553629	0.0970998	NA	NA	NA	NA	NA	NA
MER84|LTR|ERV1	3.87017	4.16205	4.22828	3.61742	4.18698	4.03993	3.92742	4.15356	4.45779	4.50239	3.52807	4.32474	3.51538	4.48407	4.66169	4.07048	4.04978	4.31098	4.14578	4.06415	0.261193	0.0959961	0.0143667	0.262332	0.440649	0.810328	0.901376	0.897677	0.958004
MER87|LTR|ERV1	2.34682	1.08882	2.17441	0.851999	2.3846	2.47612	2.77674	2.52457	2.54597	2.39561	1.86156	2.73379	1.91953	2.10836	1.55827	2.17345	2.31701	2.10978	2.16559	2.22666	-0.207236	-0.151424	-0.0903519	NA	NA	NA	NA	NA	NA
MER87B|LTR|ERV1	3.06299	4.62428	4.15906	4.05033	3.93461	4.87971	4.57628	5.05853	4.12573	3.78513	4.16784	4.28125	3.37726	4.66619	4.02104	4.36198	3.68639	4.54348	4.2466	4.49025	0.857092	0.56021	0.803861	0.0459466	0.379397	0.0684776	0.545933	0.0478248	0.474661
MER88|LTR|ERVL	0.347099	1.26843	0.909197	1.05242	1.39177	1.63552	1.41792	1.53655	0.97673	1.2756	0	1.31441	1.14861	0.928276	0.97966	1.17249	1.01453	1.29866	0.911116	1.28036	0.284124	-0.103418	0.265829	NA	NA	NA	NA	NA	NA
MER89-int|LTR|ERV1	1.78743	4.06833	4.0408	4.02671	4.05224	4.61612	4.55931	4.45391	3.12846	3.30437	4.01952	3.8165	2.46519	3.80199	3.02343	3.78566	3.10052	4.02518	4.00865	4.04647	0.924669	0.908138	0.945954	0.0973104	0.379397	0.119508	0.545933	0.0617161	0.500026
MER89|LTR|ERV1	5.49633	5.91743	5.70382	5.8886	5.66371	6.21004	6.08525	6.33741	5.51898	5.96447	5.88132	6.15991	4.78701	6.06486	5.71529	5.77934	5.4034	6.04361	5.85488	6.05816	0.640211	0.451485	0.654769	0.0174945	0.379397	0.0680583	0.545933	0.0279888	0.428052
MER90|LTR|ERV1	4.13922	5.60315	5.61868	5.15478	5.90176	6.30279	5.58814	5.73582	5.80367	5.3371	5.77739	5.03694	4.69315	5.57507	5.67925	4.74594	5.3141	5.75255	5.66769	5.21508	0.43845	0.353595	-0.0990216	0.278032	0.443528	0.264996	0.611039	0.945716	0.975548
MER90a|LTR|ERV1	5.26033	5.4442	5.60312	5.37605	5.74459	6.1684	5.80503	5.78641	5.17684	5.3371	5.43105	5.62904	4.70282	5.87806	5.8266	5.31738	5.26828	5.74616	5.67534	5.53982	0.47788	0.407058	0.271533	0.142425	0.3817	0.104314	0.545933	0.249167	0.604159
MER92-int|LTR|ERV1	4.22574	6.64618	7.616	6.0782	5.87007	6.81573	7.05052	5.97993	5.59798	5.76219	6.40926	5.31005	4.42767	6.17117	6.55004	5.32643	5.20118	6.40578	6.98708	5.71753	1.20459	1.78589	0.516343	0.032454	0.379397	0.00904585	0.41153	0.212186	0.602521
MER92A|LTR|ERV1	0.627607	1.26843	1.86196	0.851999	0.405992	1.78994	1.5612	0.708408	0.403813	0	0	0.673556	0.903038	1.48903	1.19975	0.809003	0.600032	1.27411	1.30495	0.762561	0.674081	0.704917	0.16253	NA	NA	NA	NA	NA	NA
MER92B|LTR|ERV1	7.7401	8.38483	7.846	8.20935	8.44243	8.87568	8.65639	8.83017	8.48209	8.80898	8.63605	8.82674	7.53408	8.94373	8.30407	8.66283	8.1093	8.76893	8.39604	8.65327	0.659637	0.286746	0.54397	0.0418091	0.379397	0.35086	0.661335	0.085044	0.533464
MER92C|LTR|ERV1	2.09424	2.03527	1.36793	2.07758	2.47171	3.1819	2.65444	3.47781	2.28451	2.39561	1.30042	2.09491	1.35896	2.10836	2.70266	1.58785	2.10886	2.50767	2.15785	2.5008	0.398809	0.0489932	0.391943	NA	NA	NA	NA	NA	NA
MER92D|LTR|ERV1	0	2.03527	1.03844	1.05242	1.56023	1.78994	0	1.37016	1.55385	1.04614	1.60834	0.919912	0.903038	0.928276	1.19975	1.17249	1.13011	1.52669	1.07039	1.13832	0.396588	-0.0597179	0.00821583	NA	NA	NA	NA	NA	NA
MER95|LTR|ERV1	3.50513	2.46127	3.316	2.47586	3.42546	3.1819	3.78889	3.10534	3.01774	3.30437	2.77674	3.26709	1.78031	3.09221	3.76988	3.1334	3.07176	3.04391	3.46842	3.02552	-0.0278495	0.396658	-0.0462466	0.865702	0.913418	0.340565	0.65855	0.889372	0.9543
MER9a1|LTR|ERVK	5.42492	6.05216	6.01725	7.71116	5.36716	5.75534	6.34968	6.83465	5.25206	5.72394	6.13668	7.23773	4.47359	5.61994	6.22072	6.81195	5.17552	5.79705	6.18618	7.19716	0.621521	1.01066	2.02163	0.033672	0.379397	0.00399089	0.275811	0.000584268	0.0516447
MER9a2|LTR|ERVK	7.4963	7.69886	7.66052	7.9286	7.44926	7.64695	7.61349	7.61866	7.3285	7.57752	7.88088	7.75738	6.59211	7.72024	7.57702	7.63941	7.25863	7.66194	7.68793	7.74136	0.403307	0.429297	0.482728	0.0825885	0.379397	0.0802001	0.545933	0.0584915	0.500026
MER9a3|LTR|ERVK	4.86116	5.88343	6.16233	6.01972	5.80452	6.11824	5.84056	5.89028	5.42459	5.4351	5.39136	6.15991	4.60312	6.09696	6.10997	5.80545	5.2499	5.90816	5.90669	5.97511	0.658258	0.656792	0.725214	0.0646515	0.379397	0.0729403	0.545933	0.0304241	0.428052
MER9B|LTR|ERVK	0	0.883621	0.6107	0.851999	1.39177	0.767231	1.81106	0.397255	0.403813	1.2756	0.664483	1.13093	0.43082	0.679874	0.97966	0.586885	0.654206	0.920293	1.10316	0.768502	0.266087	0.448956	0.114296	NA	NA	NA	NA	NA	NA
MLT-int|LTR|ERVL-MaLR	4.20461	5.10949	5.408	5.11066	5.22408	5.54362	5.57975	5.80287	5.30012	4.9297	5.10278	5.01056	3.96431	5.15494	5.04832	4.60437	4.79213	5.20235	5.3014	5.19905	0.410223	0.509269	0.406927	0.213439	0.408712	0.146086	0.546968	0.321257	0.63498
MLT1-int|LTR|ERVL-MaLR	4.87465	6.24667	5.6135	5.8421	5.27337	5.45401	5.7833	5.89794	5.1639	5.23197	5.74626	5.51166	4.43929	6.27017	5.32988	5.65558	4.97221	5.87364	5.62886	5.73487	0.901431	0.656651	0.762662	0.0383886	0.379397	0.0186327	0.415082	0.00869285	0.215691
MLT1A-int|LTR|ERVL-MaLR	4.3466	5.0616	4.88923	4.93192	5.1201	5.51068	5.3025	5.51365	4.8776	5.25897	5.40139	5.25493	3.94813	4.85813	4.5858	4.95866	4.64321	5.19261	5.08086	5.18479	0.549402	0.437653	0.541579	0.0911809	0.379397	0.196134	0.550844	0.0936579	0.533464
MLT1A|LTR|ERVL-MaLR	7.88682	8.32525	8.13366	8.04166	8.38332	8.45843	8.21574	8.38814	8.24795	8.03367	8.1378	8.23579	7.43751	8.46106	8.20455	7.93535	8.03335	8.32972	8.17342	8.16083	0.296373	0.140072	0.127484	0.207641	0.408712	0.42009	0.67683	0.51689	0.768559
MLT1A0-int|LTR|ERVL-MaLR	5.4065	6.84663	6.84124	6.5852	7.12604	7.34126	6.66707	6.96845	6.76952	6.67053	6.63844	6.79914	5.88474	6.8165	6.4679	6.38828	6.4524	6.94201	6.65974	6.70174	0.489609	0.207338	0.249345	0.19023	0.408712	0.409244	0.67601	0.385064	0.6915
MLT1A0|LTR|ERVL-MaLR	9.33463	9.96528	9.89232	9.81533	9.94605	10.157	9.97657	10.0946	9.80498	9.72923	9.8115	9.85974	8.95961	10.1641	9.84336	9.6968	9.56246	10.0145	9.88229	9.87399	0.45208	0.319823	0.311521	0.0939997	0.379397	0.156824	0.546968	0.190119	0.59652
MLT1A1-int|LTR|ERVL-MaLR	3.81537	2.95624	3.50653	3.45035	3.83956	3.43709	3.63552	3.90149	3.61988	3.3553	3.59944	2.85738	2.7148	3.41088	3.33285	2.91092	3.56233	3.30239	3.52325	3.34493	-0.259942	-0.0390857	-0.217399	0.49874	0.611941	0.940877	0.960914	0.57056	0.789241
MLT1A1|LTR|ERVL-MaLR	8.04699	8.06337	8.00243	7.92701	8.1459	8.43667	8.17874	8.36337	8.10985	8.42365	8.28313	8.15227	7.1747	8.37862	8.13804	7.61563	7.91954	8.33336	8.15407	8.04072	0.413829	0.234539	0.121189	0.116222	0.379397	0.284976	0.61593	0.625299	0.82074
MLT1B-int|LTR|ERVL-MaLR	5.20813	6.74041	6.43553	6.39585	6.33805	6.45488	6.42648	6.34305	6.13042	5.91437	6.33276	6.38199	5.59407	6.88794	6.22072	6.27135	5.88401	6.54454	6.35645	6.34887	0.660532	0.47244	0.464854	0.0877468	0.379397	0.0861334	0.545933	0.0856626	0.533464
MLT1B|LTR|ERVL-MaLR	9.60478	10.3078	10.0189	10.0982	9.92548	10.2924	10.0066	10.2514	9.94096	9.95043	9.98609	10.0867	9.0841	10.2794	9.95121	9.9002	9.67805	10.2149	9.99092	10.0894	0.536833	0.31287	0.411384	0.0402647	0.379397	0.130641	0.546968	0.0815303	0.533464
MLT1C-int|LTR|ERVL-MaLR	3.15413	4.2068	4.50995	4.28688	4.21249	4.9137	4.57628	4.41163	4.25331	3.70885	3.73249	4.50564	3.11303	4.64898	4.13184	4.13365	3.78566	4.43917	4.27544	4.34113	0.653519	0.48978	0.555477	0.147652	0.382943	0.187272	0.550844	0.094017	0.533464
MLT1C|LTR|ERVL-MaLR	10.1269	10.6648	10.5508	10.4696	10.6441	10.9186	10.7124	10.782	10.5786	10.6016	10.583	10.654	9.62132	10.7643	10.5661	10.3808	10.2978	10.7423	10.6045	10.5801	0.444471	0.306673	0.282238	0.0918958	0.379397	0.183576	0.550844	0.242257	0.604159
MLT1D-int|LTR|ERVL-MaLR	5.57265	6.50565	6.32921	6.32032	6.97407	6.96104	6.67102	6.6693	6.73497	6.57702	6.66364	6.55172	5.69922	6.45978	6.42501	6.17449	6.37411	6.64006	6.52987	6.44183	0.265947	0.155754	0.0677143	0.348029	0.49973	0.478195	0.706587	0.639955	0.83253
MLT1D|LTR|ERVL-MaLR	9.79555	9.99824	10.0512	9.81747	10.2286	10.4051	10.1161	10.2435	10.1302	9.97151	9.9592	10.1183	9.13005	10.306	10.0907	9.84776	9.88017	10.1826	10.0555	10.018	0.302418	0.175351	0.137853	0.245392	0.430776	0.388103	0.667055	0.516155	0.768559
MLT1E-int|LTR|ERVL-MaLR	0	0	0	0	0	0	0	0	0	0	0	0	0	0	0	0	0	0	0	0	0	0	0	NA	NA	NA	NA	NA	NA
MLT1E|LTR|ERVL-MaLR	2.09424	2.46127	3.39039	3.04387	2.63157	3.34042	3.84589	3.39328	3.07416	2.88616	3.00432	3.93348	2.419	3.23741	2.96477	2.81127	2.59914	3.02059	3.34682	3.35938	0.421452	0.747676	0.760241	0.186171	0.408712	0.042294	0.533168	0.0592398	0.500026
MLT1E1-int|LTR|ERVL-MaLR	1.0635	0	0.909197	0	0	0	0	0	0	0	0	0	0	0	0	0.586885	0.347666	0	0.28629	0.170566	-0.347666	-0.0613759	-0.1771	NA	NA	NA	NA	NA	NA
MLT1E1|LTR|ERVL-MaLR	4.26716	5.17844	5.67435	5.27966	5.42284	5.38294	5.55431	5.23886	4.93956	4.82518	5.40139	5.32085	4.29337	5.52879	5.17021	5.02684	4.81311	5.25225	5.46214	5.22089	0.439135	0.649028	0.407777	0.167487	0.40806	0.0527022	0.545933	0.140061	0.567184
MLT1E1A-int|LTR|ERVL-MaLR	1.0635	2.8476	2.83774	3.33999	2.55385	2.47612	2.65444	2.67536	2.62363	2.81517	2.89491	2.52607	1.91953	3.32668	2.70266	2.4631	2.16253	2.89884	2.77574	2.79639	0.736305	0.613203	0.633858	NA	NA	NA	NA	NA	NA
MLT1E1A|LTR|ERVL-MaLR	7.13166	7.3976	7.31546	7.05297	7.4626	7.73755	7.40864	7.45632	7.47961	7.14613	7.21998	7.38364	6.51191	7.57288	7.24839	7.24061	7.19564	7.47994	7.29996	7.29147	0.284304	0.104326	0.0958391	0.266985	0.440649	0.534117	0.734411	0.593511	0.796027
MLT1E2-int|LTR|ERVL-MaLR	4.0471	4.29227	4.25512	3.17824	4.05224	4.77257	4.19227	4.12763	4.34774	4.30918	3.49096	3.72214	3.05381	4.5961	4.30743	3.46362	3.94921	4.50678	4.09633	3.66565	0.557572	0.147117	-0.283559	0.0900204	0.379397	0.605203	0.786	0.494766	0.752575
MLT1E2|LTR|ERVL-MaLR	7.68386	8.01076	8.06245	7.74765	8.14259	8.2971	8.02668	8.02719	7.96832	7.89633	7.89513	7.8754	6.97577	8.26176	7.87868	7.85479	7.75576	8.12623	7.96796	7.87973	0.37047	0.212195	0.123968	0.173838	0.408712	0.335867	0.65855	0.511726	0.768559
MLT1E3-int|LTR|ERVL-MaLR	4.32718	4.92115	4.81013	3.30115	4.82181	5.43072	4.79483	4.97379	4.59896	5.23197	4.2589	4.40796	3.93178	5.1053	4.69816	4.07048	4.45697	5.18424	4.65701	4.30945	0.72727	0.200041	-0.147521	0.014023	0.379397	0.377098	0.663693	0.582393	0.789585
MLT1E3|LTR|ERVL-MaLR	5.49633	6.60502	6.43259	6.03159	6.79577	7.16187	6.8385	6.88193	6.48248	6.7004	6.69251	6.36648	5.87622	7.08957	6.66048	6.49241	6.24982	6.90911	6.66324	6.47534	0.659287	0.413422	0.22552	0.066162	0.379397	0.156506	0.546968	0.442968	0.722878
MLT1F-int|LTR|ERVL-MaLR	3.43416	3.94176	4.42988	4.11877	5.18595	5.14604	4.45319	4.89913	4.70984	4.63204	4.52036	4.73243	3.8985	4.84308	4.33085	4.30816	4.46424	4.70424	4.43516	4.54851	0.239992	-0.0290817	0.0842702	0.504269	0.611941	0.760312	0.869405	0.649326	0.834684
MLT1F|LTR|ERVL-MaLR	8.42413	8.72738	8.71541	8.64235	8.70747	9.09161	8.82724	8.9561	8.49891	8.56023	8.46976	8.54014	7.73704	8.74544	8.70906	8.37748	8.38439	8.79447	8.68613	8.64481	0.410076	0.301741	0.260416	0.114587	0.379397	0.18052	0.550844	0.282272	0.622567
MLT1F1-int|LTR|ERVL-MaLR	1.66903	3.15186	3.34127	2.16639	3.42546	3.80643	3.90082	3.43616	1.70443	2.06901	3.33228	2.73379	2.27083	3.09221	2.96477	3.00396	2.46002	3.15393	3.42462	2.90627	0.693905	0.964598	0.446244	0.211157	0.408712	0.048716	0.545933	NA	NA
MLT1F1|LTR|ERVL-MaLR	6.79894	7.38306	7.30588	7.15702	7.58723	7.67448	7.3727	7.32276	7.3964	7.17833	7.2918	7.2148	6.48975	7.39074	7.25146	6.95004	7.13442	7.41758	7.30612	7.16742	0.283169	0.171707	0.0330071	0.264656	0.440649	0.391088	0.667055	0.739645	0.895703
MLT1F2-int|LTR|ERVL-MaLR	2.96569	4.13922	3.86066	4.14086	4.96375	5.47693	3.66755	4.368	4.90891	4.17377	3.6339	4.5793	3.02326	4.15882	3.99186	3.43042	4.27034	4.61571	3.79592	4.18937	0.345368	-0.474419	-0.0809721	0.453191	0.578359	0.765628	0.869405	0.798002	0.919395
MLT1F2|LTR|ERVL-MaLR	7.21075	8.03731	8.07095	7.76378	8.3777	8.31311	8.08708	8.21431	7.93826	7.99402	8.08436	8.10629	6.97377	8.14384	7.91207	7.49043	7.73423	8.1274	8.04044	7.92144	0.39317	0.306216	0.187211	0.184827	0.408712	0.252734	0.602909	0.488167	0.746671
MLT1G-int|LTR|ERVL-MaLR	1.24001	2.30568	2.43082	2.47586	2.90612	2.47612	3.60277	2.74502	2.46415	2.39561	1.46258	2.91552	1.98404	3.09221	2.19093	2.0036	2.27292	2.60277	2.63593	2.57422	0.329847	0.363009	0.301304	NA	NA	NA	NA	NA	NA
MLT1G|LTR|ERVL-MaLR	6.05294	7.02885	6.9187	6.88295	6.93631	7.24436	6.88006	6.8104	6.75666	6.77716	6.75248	6.77975	5.39975	6.87689	6.30001	6.41821	6.40605	6.99271	6.73264	6.73356	0.58666	0.326587	0.327506	0.106236	0.379397	0.303906	0.634025	0.27894	0.622567
MLT1G1-int|LTR|ERVL-MaLR	1.24001	3.00773	2.94035	1.88127	1.8472	2.56462	2.65444	2.35614	3.01774	2.57821	3.05589	3.22172	1.14861	1.76935	2.62901	2.0036	2.02467	2.54473	2.83157	2.46878	0.520058	0.806899	0.444105	NA	NA	NA	NA	NA	NA
MLT1G1|LTR|ERVL-MaLR	7.30573	7.69886	7.58993	7.34263	7.51734	7.88626	7.75237	7.74124	7.70606	7.72285	7.58575	7.5394	6.53373	7.86888	7.4302	7.15434	7.32842	7.79666	7.59407	7.46099	0.468241	0.265648	0.132577	0.0901197	0.379397	0.268487	0.611039	0.556032	0.789241
MLT1G3-int|LTR|ERVL-MaLR	1.66903	2.03527	2.17441	1.98258	3.18903	2.87184	1.69153	1.94561	1.84077	2.1865	0.664483	1.62387	1.70531	1.63599	2.46937	1.81065	2.25875	2.25391	1.89404	1.8474	-0.00483138	-0.364703	-0.411349	NA	NA	NA	NA	NA	NA
MLT1G3|LTR|ERVL-MaLR	7.19205	7.02261	6.76406	6.97509	7.11256	7.2904	6.93367	7.22223	7.15318	7.14251	6.89764	7.25187	6.176	7.12424	6.85482	6.76945	6.96363	7.14813	6.86393	7.06781	0.184498	-0.0997041	0.104175	0.382174	0.515619	0.858926	0.926798	0.607304	0.806354
MLT1H-int|LTR|ERVL-MaLR	5.23967	6.50565	6.13011	6.31059	5.55827	5.81055	5.90236	6.11799	6.25147	5.97265	6.34319	6.16591	4.70282	6.29805	5.38688	5.75942	5.54792	6.1723	5.98232	6.10223	0.624377	0.4344	0.554308	0.0961984	0.379397	0.237625	0.599296	0.107586	0.533464
MLT1H|LTR|ERVL-MaLR	7.87515	8.58753	8.4362	8.47614	8.60289	8.74719	8.48179	8.64385	8.71595	8.57508	8.42869	8.6869	7.77763	8.80298	8.48724	8.47018	8.30322	8.6816	8.45872	8.57255	0.378383	0.155504	0.269338	0.131076	0.379397	0.408912	0.67601	0.237599	0.604159
MLT1H1-int|LTR|ERVL-MaLR	0.347099	2.8476	2.43082	2.67084	3.23955	2.7264	3.90082	2.35614	1.38571	1.2756	3.33228	2.91552	1.03069	2.81188	1.84519	2.52732	1.94233	2.53972	3.08721	2.63215	0.59739	1.14488	0.689825	NA	NA	0.123898	0.545933	NA	NA
MLT1H1|LTR|ERVL-MaLR	6.40803	6.85016	6.7664	6.87637	6.92863	7.07438	6.73659	6.85454	6.66788	6.80949	7.19138	7.05293	5.73262	6.7454	6.67429	6.29919	6.49823	6.8753	6.85734	6.79683	0.377071	0.359113	0.298604	0.153505	0.388108	0.199172	0.553804	0.311396	0.630735
MLT1H2-int|LTR|ERVL-MaLR	0	1.70221	1.15704	1.77231	2.08678	1.63552	2.37323	2.26394	2.18587	0	1.97343	2.09491	1.35896	1.63599	0.404903	1.17249	1.62796	1.38805	1.66243	1.88215	-0.239905	0.0344764	0.254197	NA	NA	NA	NA	NA	NA
MLT1H2|LTR|ERVL-MaLR	6.1223	6.44163	6.38184	6.10658	6.65873	6.69381	6.50386	6.72655	6.60231	6.68555	6.86541	6.46694	5.71364	6.87689	6.83856	6.32198	6.32345	6.68266	6.66246	6.42319	0.359218	0.339015	0.0997449	0.145781	0.382943	0.190637	0.550844	0.628476	0.82074
MLT1I-int|LTR|ERVL-MaLR	3.39726	3.54905	2.80178	3.30115	3.42546	3.61294	3.26918	3.15753	3.83086	2.7405	3.28983	3.90506	2.63622	3.45115	3.37851	3.28954	3.38291	3.37712	3.2014	3.44424	-0.00578555	-0.181511	0.0613271	0.961946	0.978993	0.641773	0.804248	0.772268	0.907072
MLT1I|LTR|ERVL-MaLR	7.61935	7.9789	7.87544	7.65271	7.9227	8.20911	7.84098	8.22046	7.85626	7.87466	7.68756	7.84025	7.05526	8.18024	7.88661	7.78924	7.65105	8.0674	7.82481	7.89158	0.416355	0.173764	0.240537	0.0803306	0.379397	0.341094	0.65855	0.300622	0.630125
MLT1J-int|LTR|ERVL-MaLR	6.4446	6.57122	6.70455	6.78452	7.14603	7.16541	7.0322	7.05007	7.41015	7.38557	7.25909	7.25187	6.04153	6.6052	6.25786	6.35771	6.86013	6.97502	6.86075	6.89841	0.114888	0.000617687	0.0382738	0.663665	0.742646	0.894589	0.944136	0.794618	0.919395
MLT1J|LTR|ERVL-MaLR	10.3729	10.21	10.1611	9.99379	10.3688	10.485	10.0912	10.3277	10.5522	10.5652	10.2359	10.4337	9.2893	10.1446	10.0204	9.74819	10.2214	10.3621	10.1294	10.151	0.140699	-0.092049	-0.0704608	0.527512	0.625789	0.95124	0.965875	0.953568	0.975548
MLT1J1-int|LTR|ERVL-MaLR	0.861558	2.03527	1.63599	1.52557	2.47171	2.05658	1.41792	2.26394	1.84077	1.94148	2.17377	1.75702	1.98404	2.74868	0.97966	2.09085	1.89743	2.23427	1.61636	1.93753	0.336837	-0.281076	0.0400987	NA	NA	NA	NA	NA	NA
MLT1J1|LTR|ERVL-MaLR	6.87124	6.7366	6.79635	6.49363	6.90927	7.16187	6.88006	6.76908	7.16943	7.05658	6.82129	6.83717	6.06419	6.88794	6.93726	6.44337	6.80778	6.9698	6.85978	6.64582	0.162015	0.0519971	-0.161963	0.450536	0.5768	0.677975	0.826086	0.664836	0.840153
MLT1J2-int|LTR|ERVL-MaLR	1.24001	2.60193	2.11703	2.07758	2.70509	2.93941	2.58904	2.35614	2.95903	2.29484	2.57894	1.99095	1.8516	2.74868	1.70885	2.39616	2.34113	2.66505	2.29271	2.21568	0.32392	-0.0484237	-0.125453	NA	NA	NA	NA	NA	NA
MLT1J2|LTR|ERVL-MaLR	7.77641	7.78061	7.61988	7.63138	7.66086	8.08775	7.67577	7.93305	7.614	7.76115	7.72197	7.63965	6.74263	7.89649	7.78214	7.47628	7.50106	7.88746	7.70117	7.67975	0.386401	0.200116	0.178694	0.133045	0.379397	0.335529	0.65855	0.420201	0.706863
MLT1K-int|LTR|ERVL-MaLR	0	1.93244	0.6107	1.38405	1.20101	1.26544	0.638769	0.708408	1.70443	1.47301	0	0.919912	0.762136	1.63599	1.19975	1.17249	1.04509	1.59753	0.673783	1.06867	0.552438	-0.371311	0.0235774	NA	NA	NA	NA	NA	NA
MLT1K|LTR|ERVL-MaLR	11.0611	10.6244	10.5164	10.5081	10.7962	10.9368	10.6142	10.7893	10.7792	10.8267	10.5786	10.697	9.8237	10.686	10.4881	10.4556	10.6835	10.7736	10.5502	10.6189	0.0901092	-0.13333	-0.0646258	0.604167	0.695918	0.817828	0.907171	0.993018	0.995526
MLT1L-int|LTR|ERVL-MaLR	0.347099	0.883621	0.6107	1.05242	0.722466	1.26544	1.81106	1.37016	0	0.438293	0.664483	0.673556	0	0.679874	0	0	0.299245	0.849199	0.92998	0.858777	0.549954	0.630736	0.559532	NA	NA	NA	NA	NA	NA
MLT1L|LTR|ERVL-MaLR	8.75685	9.53506	9.24282	9.37612	9.55069	9.7283	9.3153	9.42043	9.4617	9.3605	9.06602	9.18997	8.57692	9.52418	8.9959	9.14545	9.14818	9.54292	9.16078	9.28776	0.394741	0.0126018	0.139584	0.130169	0.379397	0.79866	0.893456	0.470145	0.738819
MLT1M-int|LTR|ERVL-MaLR	0	0	0	0	0	0	0	0	0	0	0	0	0	0	0	0	0	0	0	0	0	0	0	NA	NA	NA	NA	NA	NA
MLT1M|LTR|ERVL-MaLR	5.72162	6.59244	6.26806	6.34435	6.76163	6.87735	6.37412	6.6648	6.40768	6.39417	6.37914	6.51464	5.73734	6.63172	6.30001	6.28535	6.22651	6.63422	6.33112	6.46003	0.407706	0.104605	0.233512	0.141338	0.3817	0.52795	0.734411	0.318143	0.63498
MLT1N2-int|LTR|ERVL-MaLR	1.0635	1.08882	1.15704	0.851999	1.56023	0.434028	1.25942	1.37016	2.07963	1.2756	0	1.47768	0.762136	0.379621	0.97966	1.32481	1.45444	0.847997	0.92524	1.27501	-0.606442	-0.529199	-0.179432	NA	NA	NA	NA	NA	NA
MLT1N2|LTR|ERVL-MaLR	6.42643	7.19339	7.07724	7.07898	7.57008	7.57439	7.21112	7.50495	7.43995	7.1889	7.08033	7.03012	6.33673	7.34871	7.1063	6.92643	7.05122	7.33508	7.11979	7.15274	0.283867	0.0685722	0.101527	0.300701	0.46493	0.611333	0.786	0.603314	0.803743
MLT1O-int|LTR|ERVL-MaLR	0	0	0.434028	0	0	0	0	0	0.403813	0	0	0	0	0	0	0	0.112033	0	0.121347	0	-0.112033	0.00931418	-0.112033	NA	NA	NA	NA	NA	NA
MLT1O|LTR|ERVL-MaLR	6.69276	6.90206	6.7594	6.68642	6.96285	7.00114	7.07756	6.905	6.8157	6.87643	6.97687	6.87423	6.11938	7.23508	7.30863	6.73929	6.68076	7.01079	7.04413	6.8041	0.33003	0.363368	0.123335	0.128188	0.379397	0.127942	0.545933	0.454046	0.735739
MLT2A1|LTR|ERVL	5.30078	5.74629	5.85157	6.1399	5.80452	6.05868	6.43581	5.89794	5.60757	5.5157	5.29785	6.32961	5.00585	6.39415	5.54547	6.15431	5.46104	5.9669	5.84772	6.13852	0.50586	0.386684	0.67748	0.102442	0.379397	0.28611	0.61593	0.0118068	0.240283
MLT2A2|LTR|ERVL	6.04701	7.33101	7.20126	7.14886	6.97407	7.50358	7.27482	7.13058	7.00158	7.01758	7.07408	6.87056	5.88474	7.48104	7.17263	6.95878	6.56631	7.34586	7.18248	7.03191	0.779552	0.616178	0.465603	0.0356293	0.379397	0.0572428	0.545933	0.12071	0.55055
MLT2B1|LTR|ERVL	5.49633	5.72339	5.62384	5.6929	5.88601	6.08876	6.06137	6.21963	5.74411	5.62357	5.66539	5.88284	5.08189	5.97794	5.8266	5.68401	5.58305	5.86558	5.80475	5.88675	0.28254	0.221705	0.3037	0.195349	0.408712	0.276129	0.61593	0.192036	0.59652
MLT2B2|LTR|ERVL	5.9486	6.17536	6.32921	6.27605	6.11958	6.61333	6.62287	6.78576	5.98365	5.88867	6.32751	6.22448	5.43496	6.57817	6.3864	6.31745	5.89379	6.34418	6.42176	6.41937	0.450394	0.527971	0.525579	0.101897	0.379397	0.0166782	0.415082	0.03716	0.428052
MLT2B3|LTR|ERVL	7.82922	8.1489	8.03275	7.77796	8.46117	8.42934	8.3163	8.39767	8.3485	8.08363	7.87728	8.10473	7.11982	8.33085	8.20613	7.88572	8.02912	8.25483	8.11774	8.06138	0.225711	0.0886243	0.0322646	0.366958	0.514086	0.618425	0.789989	0.771501	0.907072
MLT2B4|LTR|ERVL	6.37998	6.44163	6.83903	6.28599	7.29071	7.43791	7.36783	6.86241	6.93083	6.79572	6.8941	6.79914	5.78361	7.10859	7.14316	6.71195	6.70374	6.99271	7.07669	6.68154	0.28897	0.372946	-0.0222038	0.407059	0.538281	0.233824	0.593554	0.85278	0.943627
MLT2B5|LTR|ERVL	0.627607	0	0.434028	0.342555	1.39177	0	0.876566	0.397255	0.403813	1.64662	1.11836	1.13093	0.903038	1.76935	1.84519	1.00216	0.880098	1.09424	1.16205	0.76086	0.214138	0.281951	-0.119238	NA	NA	NA	NA	NA	NA
MLT2C1|LTR|ERVL	5.71414	6.33994	6.28766	6.13441	6.50727	6.55525	6.69063	6.28561	6.19539	6.38194	6.4581	6.20134	5.33907	6.49392	6.27607	6.03798	6.00688	6.44533	6.4381	6.16768	0.438449	0.431222	0.160803	0.103679	0.379397	0.126332	0.545933	0.423966	0.707204
MLT2C2|LTR|ERVL	2.49365	4.29227	4.76426	4.34518	3.93461	4.34419	4.29829	4.15356	3.92581	3.9925	4.67711	4.32474	3.37726	4.88782	4.48498	4.48014	3.53953	4.41662	4.56723	4.33054	0.877089	1.02769	0.791009	0.050093	0.379397	0.0193855	0.415082	0.0415666	0.445998
MLT2D|LTR|ERVL	6.15023	6.60919	6.57498	6.73448	6.78731	7.14408	6.76645	6.83465	6.36314	6.49986	6.52381	6.81447	5.62997	6.45483	6.12346	6.52422	6.29148	6.70491	6.51547	6.73206	0.413423	0.223983	0.440575	0.174348	0.408712	0.374765	0.662531	0.0962884	0.533464
MLT2E|LTR|ERVL	1.3978	2.46127	2.38294	2.47586	2.63157	3.2368	2.71699	2.9364	3.27992	2.39561	2.0769	2.85738	1.70531	2.93055	1.96975	1.91035	2.44665	2.79805	2.31665	2.59837	0.351397	-0.130001	0.151712	NA	NA	NA	NA	NA	NA
MLT2F|LTR|ERVL	6.89456	7.57432	7.35934	7.37797	7.51734	7.71603	7.14446	7.56896	7.31395	7.50885	7.45951	7.32329	6.52286	7.45404	7.52211	7.34222	7.11181	7.56667	7.37831	7.4065	0.454861	0.266498	0.294682	0.0709942	0.379397	0.239113	0.599296	0.18665	0.59652
MST-int|LTR|ERVL-MaLR	10.4224	9.99466	9.86784	9.54581	9.55568	9.84965	9.68716	9.73511	9.75359	9.77206	9.59765	9.52253	8.46351	9.61284	9.63331	9.00814	9.70612	9.81386	9.70031	9.47677	0.107747	-0.00580859	-0.229348	0.555552	0.651113	0.731595	0.864183	0.832938	0.937996
MSTA-int|LTR|ERVL-MaLR	6.1223	7.23175	7.14865	6.99344	7.24201	7.27739	7.11576	6.905	7.01603	6.60361	6.87264	7.14374	5.74672	7.06058	6.56987	6.47218	6.6588	7.06657	6.94478	6.89921	0.40777	0.285976	0.240414	0.235475	0.4264	0.339375	0.65855	0.401581	0.702324
MSTA|LTR|ERVL-MaLR	9.74789	9.76077	9.6419	9.65406	9.89382	10.1423	9.68325	9.81037	9.8029	9.74066	9.86183	9.85233	8.64869	9.69899	9.71292	9.36492	9.60072	9.84721	9.7274	9.68268	0.246486	0.126676	0.08196	0.353495	0.503918	0.522447	0.734411	0.655181	0.834684
MSTA1-int|LTR|ERVL-MaLR	0	0	0	0	0	0.767231	0	0	0	0	0	0	0	0	0	0	0	0.233275	0	0	0.233275	0	0	NA	NA	NA	NA	NA	NA
MSTA1|LTR|ERVL-MaLR	2.80612	3.40299	4.22828	3.61742	3.7379	4.18618	3.26918	4.15356	3.61988	3.25157	3.37365	3.39493	2.78931	4.15882	3.33285	3.67672	3.30535	3.81168	3.60955	3.73815	0.506326	0.304198	0.432796	0.199318	0.408712	0.395375	0.669096	0.167977	0.588081
MSTB-int|LTR|ERVL-MaLR	5.92291	6.2142	6.19728	5.99564	6.46547	6.2834	6.1881	6.45151	6.2757	6.01288	5.83769	6.15391	5.25614	6.29805	6.04771	6.3129	6.04839	6.20651	6.07485	6.23855	0.158117	0.026459	0.190159	0.448878	0.576515	0.764163	0.869405	0.415137	0.704313
MSTB|LTR|ERVL-MaLR	8.19518	8.2789	8.33545	8.20016	8.43974	8.57724	8.43492	8.56636	8.37117	8.30391	8.22505	8.20993	7.45334	8.68656	8.38324	8.12744	8.16325	8.47228	8.34673	8.28647	0.309027	0.183476	0.123214	0.211364	0.408712	0.357878	0.662242	0.538304	0.782763
MSTB1-int|LTR|ERVL-MaLR	2.26754	4.04387	3.71392	3.73844	2.47171	3.84217	3.46388	3.87056	3.79784	3.74749	3.9115	3.96125	2.21785	4.08398	3.37851	2.70443	2.8541	3.93607	3.63238	3.64582	1.08198	0.778289	0.791722	0.017576	0.379397	0.0561114	0.545933	0.112851	0.533464
MSTB1|LTR|ERVL-MaLR	7.60125	8.98087	8.70208	8.78084	8.62679	8.79815	8.71402	8.94409	8.30205	8.24602	8.59842	8.59111	7.68069	9.03682	8.42329	8.54571	8.1167	8.79705	8.61406	8.72427	0.680349	0.497368	0.607573	0.0588006	0.379397	0.0728286	0.545933	0.0457333	0.474661
MSTB2-int|LTR|ERVL-MaLR	0	0.644318	1.79036	1.05242	1.8472	0	0.876566	1.37016	0.718088	1.2756	1.30042	0.673556	0.231432	1.76935	0.720716	1.17249	0.890836	1.06919	1.23358	1.08882	0.178351	0.342746	0.197984	NA	NA	NA	NA	NA	NA
MSTB2|LTR|ERVL-MaLR	5.54767	5.46274	5.10341	5.4488	5.26119	5.89809	5.41988	5.53353	5.17684	5.44688	5.70639	5.16209	4.33128	5.50985	5.44168	5.20418	5.14393	5.59186	5.4335	5.34577	0.447925	0.289568	0.201835	0.127275	0.379397	0.28619	0.61593	0.387774	0.6915
MSTC-int|LTR|ERVL-MaLR	0	1.70221	1.71545	0.342555	2.55385	2.28155	2.37323	1.68616	1.38571	1.94148	0	1.75702	1.25761	2.00396	2.19093	1.70354	1.56998	1.99711	1.81055	1.47547	0.427135	0.240569	-0.094503	NA	NA	NA	NA	NA	NA
MSTC|LTR|ERVL-MaLR	9.47381	9.4603	9.39475	9.06446	9.28829	9.47358	9.27951	9.32528	9.32321	9.2853	9.08325	9.02594	8.04414	9.20965	9.06389	8.66372	9.12981	9.36161	9.212	9.03873	0.231801	0.0821915	-0.0910874	0.373907	0.514086	0.630341	0.800048	0.973304	0.983211
MSTD-int|LTR|ERVL-MaLR	3.87017	4.57398	4.45319	4.69833	4.8383	5.14604	4.67401	5.13861	4.79613	4.28303	4.64374	5.08831	3.71962	4.93116	4.66169	4.73238	4.39553	4.77088	4.61091	4.92826	0.375356	0.215381	0.532738	0.271361	0.440649	0.354823	0.661335	0.104743	0.533464
MSTD|LTR|ERVL-MaLR	7.59922	7.89601	7.89687	7.75125	8.05545	8.42934	8.10471	8.1417	8.22012	7.94703	7.99284	8.04261	7.18162	8.25182	7.90818	7.71713	7.81907	8.14787	7.97808	7.92477	0.328802	0.159007	0.105698	0.217634	0.410338	0.41065	0.67601	0.583075	0.789585
PABL_A-int|LTR|ERV1	6.05886	5.82008	5.48925	5.65498	6.38926	6.54985	5.51967	6.11139	6.58302	6.075	5.50729	5.7928	5.16116	5.77078	5.42001	5.4139	6.14027	6.08853	5.48457	5.7655	-0.0517388	-0.655702	-0.374766	0.98762	0.992558	0.124144	0.545933	0.413304	0.704213
PABL_A|LTR|ERV1	3.66857	4.50405	5.01212	4.36415	5.24891	5.07266	5.33274	4.95917	5.11103	3.74749	4.53866	5.22079	4.1167	4.93116	5.48411	4.70487	4.68159	4.64795	5.13517	4.84641	-0.0336422	0.453576	0.164816	0.956628	0.978372	0.250626	0.602363	0.540245	0.782763
PABL_B-int|LTR|ERV1	2.74889	3.68167	3.55041	3.09001	3.62854	4.10022	3.84589	3.66971	3.41697	3.08032	0.909197	3.51248	2.16285	3.45115	3.58749	2.70443	3.09799	3.6258	3.32171	3.29171	0.527807	0.223722	0.193724	0.187239	0.408712	0.98397	0.990754	0.5456	0.784794
PABL_B|LTR|ERV1	4.80601	4.98668	4.98039	4.57374	4.54911	4.44062	4.47145	3.9905	4.49953	4.40898	4.16784	4.25897	3.44798	4.8125	4.10492	3.81168	4.408	4.68321	4.47465	4.18779	0.275207	0.0666485	-0.220211	0.349798	0.500423	0.779714	0.882191	0.643796	0.83253
PRIMA4_LTR|LTR|ERV1	2.86136	3.10534	3.21054	3.09001	3.33543	3.57095	3.26918	3.66971	2.8341	2.66152	0.370722	2.28303	1.91953	3.32668	2.55139	2.75873	2.82146	3.20359	2.70338	3.03896	0.382138	-0.118078	0.217508	0.270949	0.440649	NA	NA	0.626785	0.82074
PRIMA4-int|LTR|ERV1	5.13167	5.72339	6.04824	5.43989	5.71814	5.86369	5.60475	5.90559	5.75278	5.74319	5.92367	5.68849	4.942	5.98482	5.54547	5.46395	5.42928	5.83262	5.79601	5.63708	0.403343	0.366726	0.2078	0.0843221	0.379397	0.149883	0.546968	0.345189	0.649228
PRIMA41-int|LTR|ERV1	1.99892	2.8476	3.41441	2.99621	2.70509	3.06574	2.88967	3.30363	3.12846	2.39561	3.45286	3.54955	1.03069	2.6133	2.96477	2.70443	2.41319	2.75232	3.20281	3.17313	0.339133	0.789622	0.75994	NA	NA	0.0920742	0.545933	0.111042	0.533464
PRIMAX-int|LTR|ERV1	0.627607	0.644318	0.434028	1.38405	0.405992	0.767231	1.41792	1.68616	1.55385	0	0	0.919912	0.231432	0.679874	0.404903	0	0.803227	0.552623	0.666075	1.12433	-0.250604	-0.137152	0.321101	NA	NA	NA	NA	NA	NA
PrimLTR79|LTR|ERV1	2.56169	2.22095	2.33371	2.47586	2.77526	3.48311	3.13816	2.60193	3.01774	1.64662	3.33228	2.73379	2.50995	2.46388	2.19093	2.52732	2.73037	2.61424	2.83203	2.58802	-0.11613	0.101661	-0.142343	NA	NA	NA	NA	NA	NA
THE1-int|LTR|ERVL-MaLR	2.62691	4.04387	4.11587	3.51954	3.28821	3.87706	4.33864	4.10123	3.12846	3.70885	4.69354	3.93348	1.45365	4.46454	4.7855	3.61894	2.77768	4.05183	4.50821	3.8124	1.27415	1.73052	1.03471	0.0200301	0.379397	0.00571797	0.323473	0.0365946	0.428052
THE1A-int|LTR|ERVL-MaLR	7.98629	9.25611	8.95537	9.02115	9.5242	9.64344	9.19696	9.5078	9.42085	9.33216	9.20128	9.32591	8.47343	9.49738	9.09415	9.02212	8.9878	9.44011	9.11536	9.23437	0.45231	0.127552	0.246561	0.179785	0.408712	0.515344	0.734411	0.383656	0.6915
THE1A|LTR|ERVL-MaLR	7.57469	8.27234	8.09154	8.04019	8.41249	8.52182	8.07967	8.46391	8.3542	8.13192	8.18063	8.16578	7.20221	8.3322	8.22657	7.84853	7.97423	8.32141	8.14591	8.14719	0.347188	0.171684	0.172961	0.213553	0.408712	0.420796	0.67683	0.480612	0.745645
THE1B-int|LTR|ERVL-MaLR	7.84127	8.63737	8.45366	8.41733	8.69396	8.92758	8.79773	8.85605	8.73792	8.55069	8.18644	8.67855	7.6385	8.96909	8.55097	8.40869	8.31024	8.7824	8.51371	8.60254	0.472161	0.203475	0.292296	0.123512	0.379397	0.42082	0.67683	0.27969	0.622567
THE1B|LTR|ERVL-MaLR	9.13865	9.71315	9.66081	9.50002	9.75863	9.94472	9.70942	9.92345	9.61383	9.40954	9.84356	9.71456	8.70509	9.98618	9.5927	9.58582	9.36126	9.78102	9.70458	9.68991	0.419762	0.343316	0.328654	0.144302	0.382802	0.156287	0.546968	0.192329	0.59652
THE1C-int|LTR|ERVL-MaLR	5.06281	6.79633	6.2415	6.74896	6.21097	6.74665	7.17818	7.10756	6.15023	5.90586	6.0691	6.4474	4.96629	7.24371	6.09637	6.78922	5.71278	6.74834	6.47593	6.79225	1.03556	0.763151	1.07947	0.0493738	0.379397	0.111292	0.545933	0.0177975	0.3072
THE1C|LTR|ERVL-MaLR	7.56018	7.81351	7.89153	7.48344	7.94759	8.14256	8.1279	8.10065	7.96459	7.77758	7.59233	7.87722	6.96577	8.1515	7.88067	7.61378	7.66247	7.98202	7.88547	7.78862	0.319547	0.223	0.12615	0.206083	0.408712	0.347099	0.661335	0.578909	0.789585
THE1D-int|LTR|ERVL-MaLR	8.31604	7.52883	7.5873	7.51765	8.40698	8.35083	7.9078	8.17531	8.4182	8.28104	7.92497	7.99798	7.38894	8.10965	7.68094	7.64846	8.1896	8.10122	7.7825	7.85892	-0.0883843	-0.407097	-0.330681	0.841521	0.894951	0.222597	0.575591	0.34692	0.649228
THE1D|LTR|ERVL-MaLR	9.14837	8.89127	8.73278	8.68719	9.13754	9.21266	8.95671	9.10136	9.13896	9.16906	8.98502	9.03251	8.11282	9.03102	8.73782	8.56686	8.94491	9.08144	8.85792	8.86445	0.136529	-0.0869832	-0.0804567	0.500483	0.611941	0.910091	0.9483	0.900886	0.958789

## Sheet: Supplementary Table S3 CH077
RepeatID	seqnames	start	end	width	strand	A1_mock	A1_CH077_WT	X_mock	X_CH077_WT	Y_mock	Y_CH077_WT	Z_mock	Z_CH077_WT	mock	CH077_WT	log2.fc_wt_mock_CH077	CH077_p.value	CH077_adj.p.value
47881_Harlequin-int	chr1	227677123	227678871	1749	+	3.33985	3.86532	2.79597	4.05546	3.8489	3.79566	3.08457	4.35325	3.32056	4.03402	0.713461	0.0262312	0.342366
639554_MER68-int	chr16	89230147	89230306	160	+	1.49825	2.1157	1.91609	2.23297	1.14991	2.07793	0.458382	2.72596	1.34937	2.31274	0.963372	0.0236547	0.340353
639556_HERVL74-int	chr16	89231482	89231837	356	+	1.49825	2.52682	1.75617	2.99838	2.55483	3.916	1.69822	3.33214	1.93772	3.28244	1.34472	0.0124353	0.270566
639558_MSTB2	chr16	89232035	89232439	405	+	2.42761	2.79764	2.52507	2.99838	1.39232	2.89588	1.69822	3.45088	2.08797	3.0584	0.970431	0.0167282	0.291432
639559_HERVL74-int	chr16	89232439	89232579	141	+	1.06695	2.33571	1.13027	3.32869	0.858379	1.3846	1.99747	1.65992	1.33485	2.38308	1.04823	0.117625	0.540516
686714_THE1B	chr19	52388786	52389149	364	-	1.29866	2.33571	0.481299	1.61164	0.858379	0.851999	0.805705	1.84479	0.890836	1.75499	0.864159	0.0632816	0.458895
686715_THE1B-int	chr19	52389149	52389803	655	-	1.67356	1.75745	1.13027	2.75638	2.45154	1.14274	1.99747	3.26888	1.89161	2.45845	0.566834	0.479293	0.814732
687850_MER68	chr19	56374166	56375241	1076	-	1.29866	1.41522	1.91609	1.15963	0.491597	1.93319	1.52155	3.26888	1.39383	2.19842	0.804588	0.296716	0.722839
688630_LTR33A	chr19	58355014	58355199	186	+	3.33985	3.18539	2.62106	2.35389	1.94261	3.66437	2.35502	3.9715	2.65747	3.41193	0.754466	0.16316	0.588059
61261_LTR36	chr2	31269356	31269861	506	-	1.97085	0.561693	0	2.23297	0	1.93319	0.458382	2.98404	0.86671	2.16253	1.29582	0.103666	0.525623
265243_MER39	chr6	11351428	11351906	479	+	2.98823	3.63587	3.28081	3.90516	3.58147	3.916	3.14682	4.12226	3.26611	3.90504	0.638926	0.00695568	0.21098
271731_LTR16	chr6	36229232	36229597	366	-	0	2.5852	2.06039	0.865523	0	2.44095	0.458382	1.44784	0.915521	1.99829	1.08276	0.107931	0.525623
339739_MLT1F2	chr7	151473026	151473526	501	+	1.06695	1.65214	1.13027	2.10098	0.858379	0.488515	0.805705	2.00863	0.971773	1.68482	0.713045	0.166263	0.594746
424932_MLT1A0	chrX	47919490	47919846	357	-	0.448901	1.75745	1.57628	2.46571	1.14991	2.89588	1.3202	2.28924	1.17999	2.40844	1.22845	0.0108233	0.259148
424936_MLT1C	chrX	47922696	47923141	446	-	0.448901	3.06729	2.06039	2.35389	1.94261	2.54424	1.99747	2.41143	1.74125	2.62334	0.882089	0.0585643	0.447151
443424_MLT2D	chrX	130622804	130623184	381	-	1.67356	2.52682	1.13027	1.95568	2.0878	2.97196	2.12664	2.15575	1.80705	2.45575	0.648709	0.0910436	0.525623
654659_MLT2C1	chr17	78110983	78111251	269	-	1.49825	3.02574	3.33857	3.82375	1.94261	4.13019	2.45681	2.28924	2.47735	3.4823	1.00495	0.128698	0.557651
683592_LTR76	chr19	41533711	41534371	661	-	0	0.561693	1.57628	2.56925	1.39232	2.44095	0.458382	0.518031	0.99657	1.83522	0.838647	0.366173	0.756581
628352_LTR49-int	chr16	31919904	31920917	1014	+	1.49825	4.14323	3.96947	4.15874	3.67615	3.11303	2.80467	4.29094	3.25776	3.99453	0.73677	0.179415	0.611908
628353_MER67C	chr16	31920963	31921138	176	+	0.448901	2.03422	2.19125	2.84177	1.14991	1.14274	1.52155	2.81721	1.46231	2.35903	0.896715	0.155147	0.581147
628354_MER67C	chr16	31921429	31922095	667	+	1.67356	3.84157	3.33857	3.07073	3.12433	3.17856	2.55189	4.49819	2.80168	3.7653	0.96362	0.0978553	0.525623
628355_LTR24B	chr16	31922565	31922836	272	+	0.448901	2.40218	1.37016	1.40327	0.491597	0	1.3202	2.15575	0.973244	1.74276	0.769517	0.366494	0.756581
533076_MLT1G	chr12	62615231	62615671	441	+	0	1.28036	0.842375	0	1.14991	2.07793	0.458382	2.15575	0.674913	1.59777	0.922857	0.219408	0.654852
631146_LTR57	chr16	53465715	53466165	451	-	0	2.64131	2.62106	2.23297	2.55483	2.97196	1.3202	1.84479	1.95652	2.48401	0.527488	0.275091	0.699778
91642_MER41C	chr2	157878142	157878651	510	+	1.49825	1.28036	1.57628	2.46571	0.858379	1.93319	0	0	1.10769	1.67491	0.567225	0.523694	0.837729
269079_LTR33	chr6	26412151	26412552	402	-	1.49825	1.85599	1.37016	2.23297	2.45154	3.51992	1.69822	2.81721	1.82018	2.74631	0.926134	0.0986631	0.525623
269095_LTR33	chr6	26450700	26451089	390	-	1.29866	1.41522	1.57628	1.40327	0.858379	2.81578	1.3202	2.00863	1.2857	2.0336	0.747901	0.126448	0.552394
337461_MLT1A0	chr7	142861936	142862309	374	-	1.67356	2.46597	1.13027	3.20555	0.858379	1.77231	1.52155	2.62854	1.33099	2.60585	1.27486	0.0126948	0.270566
359888_HUERS-P3-int	chr8	74030710	74031194	485	+	2.0993	2.69533	1.57628	2.10098	0.858379	1.93319	1.3202	2.28924	1.53319	2.28348	0.750288	0.0416166	0.395664
380345_MLT1A0	chr9	2041252	2041618	367	-	3.44029	4.94331	4.48556	5.2168	4.8188	5.05385	4.35445	4.86186	4.35643	5.02515	0.668725	0.0502939	0.427158
599808_MLT1D	chr14	97958567	97959034	468	+	0.448901	2.74739	1.13027	2.66585	2.0878	2.64039	1.52155	2.15575	1.4163	2.56998	1.15368	0.0145572	0.284
30383_MER66C	chr1	148432841	148433382	542	-	3.70543	3.88869	2.79597	3.90516	2.33999	3.83693	3.14682	4.29094	3.08364	3.99229	0.908654	0.0184091	0.298154
30385_MER66-int	chr1	148433773	148433960	188	-	2.42761	2.52682	1.75617	2.9222	0.858379	1.93319	1.52155	1.65992	1.74868	2.34497	0.596295	0.201129	0.633047
30387_MER66-int	chr1	148434582	148434855	274	-	0.448901	1.85599	1.75617	2.66585	1.14991	0	1.52155	2.15575	1.29763	1.94692	0.649286	0.51275	0.83251
528966_HERVK22-int	chr12	42442665	42443554	890	+	1.06695	3.63587	2.95196	3.07073	3.18998	3.17856	3.01952	3.33214	2.75852	3.32041	0.561896	0.196341	0.63098
675363_THE1-int	chr19	6581768	6582033	266	-	0.790772	1.28036	1.13027	2.23297	1.14991	3.11303	0.458382	1.84479	0.909197	2.27605	1.36685	0.0255217	0.340378
675365_THE1-int	chr19	6582809	6583003	195	-	1.97085	4.06324	1.91609	4.12516	2.55483	4.58225	1.08542	4.49819	1.97196	4.33487	2.36291	0.000313383	0.0776949
270246_HERVK9-int	chr6	29876164	29880725	4562	-	0.448901	1.94785	0	0	2.0878	2.73075	1.69822	3.50678	1.30173	2.51494	1.21321	0.315456	0.731977
469_LTR13A	chr1	1065544	1066494	951	-	6.07532	7.77723	4.95986	6.52818	5.71707	6.7184	5.14657	7.13026	5.54363	7.1217	1.57807	0.0060545	0.199119
2335_HERVK9-int	chr1	8907991	8908629	639	-	1.29866	1.94785	0.481299	2.46571	0	0	0.805705	0.518031	0.72334	1.56243	0.839085	0.396727	0.768421
4094_MLT1F-int	chr1	16605693	16605874	182	+	1.06695	0.777367	1.75617	2.35389	0.858379	2.44095	1.3202	2.00863	1.29028	2.02503	0.734752	0.184394	0.619073
5652_MLT1C	chr1	23872156	23872400	245	+	0	0.777367	0.481299	1.95568	0.858379	1.93319	0	2.81721	0.381006	2.04089	1.65989	0.016702	0.291432
5653_LTR89	chr1	23873621	23873905	285	+	0.790772	1.65214	1.13027	3.49582	0	2.44095	1.3202	4.12226	0.890641	3.2199	2.32926	0.014357	0.284
5882_THE1B-int	chr1	24891493	24892825	1333	-	0.790772	1.41522	0.481299	1.40327	0.491597	1.77231	1.08542	1.44784	0.734222	1.51803	0.78381	0.00321212	0.170454
5992_THE1B	chr1	25333640	25333979	340	-	0.790772	0.965692	0	0	1.14991	2.89588	0	0.898402	0.572647	1.61589	1.04324	0.336634	0.741824
6368_MER21B	chr1	27670585	27670981	397	-	2.32625	2.69533	1.75617	4.01935	2.55483	2.07793	3.01952	2.28924	2.48401	2.99109	0.507082	0.509821	0.830295
7343_MLT2A1	chr1	31518485	31518912	428	+	0	1.75745	0	1.40327	0.858379	3.04422	1.3202	0.518031	0.65764	1.97334	1.3157	0.115769	0.537918
15396_MER4A	chr1	67398713	67399069	357	-	4.64904	5.73205	5.14897	5.63011	5.19991	5.65918	4.80421	5.18674	4.96885	5.56707	0.598223	0.0162925	0.289768
15399_MER41B	chr1	67399758	67400223	466	+	4.12309	5.04045	4.6311	4.97416	4.71105	5.23446	3.42331	4.19212	4.30606	4.91011	0.604047	0.139566	0.573969
15400_MER41B	chr1	67400522	67400712	191	+	2.849	3.81742	3.33857	4.05546	3.62959	3.79566	3.08457	3.56059	3.25478	3.8179	0.563122	0.0249372	0.340378
16253_LTR10F	chr1	70366861	70367359	499	-	1.49825	1.85599	0	1.40327	0.858379	2.07793	1.69822	1.65992	1.15105	1.77051	0.619465	0.12182	0.548408
16272_MER89	chr1	70440758	70440974	217	-	0	1.85599	1.37016	2.9222	1.94261	0.851999	1.3202	2.52406	1.31121	2.22936	0.918145	0.199975	0.631591
16273_LTR47A	chr1	70440974	70441409	436	-	0.790772	2.5852	2.19125	3.73736	1.94261	2.54424	2.12664	2.72596	1.85878	2.99036	1.13159	0.0394858	0.389183
16274_MER89	chr1	70441409	70441740	332	-	0.448901	2.40218	2.06039	2.9222	1.78157	0.851999	1.52155	2.15575	1.56621	2.25754	0.691332	0.306727	0.726364
16275_MLT2C2	chr1	70441772	70442207	436	-	0.790772	2.74739	1.91609	3.07073	2.74157	2.3297	1.69822	2.00863	1.94832	2.59503	0.646706	0.155731	0.581147
18543_MLT2B3	chr1	78623488	78623954	467	-	0.790772	3.02574	2.19125	4.97416	2.74157	3.99095	3.37212	3.50678	2.54467	4.0627	1.51803	0.0594293	0.447525
18547_THE1C	chr1	78646413	78646789	377	-	0.448901	3.14714	2.95196	4.31593	2.0878	2.89588	2.35502	2.41143	2.20711	3.37639	1.16928	0.116062	0.537918
18548_THE1C-int	chr1	78646789	78648317	1529	-	2.0993	4.80266	4.6311	6.48246	4.6423	4.9259	4.35445	4.41298	4.21905	5.4011	1.18205	0.160584	0.586518
18549_THE1C	chr1	78648317	78648605	289	-	0.448901	3.02574	2.19125	3.49582	2.8268	3.11303	2.45681	2.41143	2.21078	3.06165	0.850868	0.122142	0.548408
18550_LTR80A	chr1	78651832	78652092	261	-	0	0.561693	0	2.23297	1.60027	2.44095	1.99747	1.19912	1.17393	1.79732	0.623397	0.341601	0.74744
18551_LTR80A	chr1	78652379	78652618	240	-	0.790772	1.94785	0.481299	1.79369	1.39232	1.59168	1.52155	1.19912	1.10802	1.65935	0.551331	0.094004	0.525623
21173_HERV17-int	chr1	88926615	88931258	4644	+	0	1.53854	1.57628	1.95568	0.858379	2.07793	1.52155	0.518031	1.11537	1.63668	0.521316	0.336392	0.741824
21274_LTR21B	chr1	89259881	89259995	115	+	5.53169	7.14223	6.55672	7.27811	5.9811	5.92127	5.83603	6.51226	6.02619	6.80851	0.782319	0.0998753	0.525623
23825_LTR1A2	chr1	99704421	99705272	852	+	1.49825	1.65214	1.37016	2.35389	0	1.14274	1.08542	1.19912	1.09288	1.67344	0.580559	0.22342	0.654852
28124_LTR38B	chr1	116794883	116795070	188	+	1.49825	2.64131	0.481299	1.61164	1.60027	2.54424	1.08542	2.00863	1.22882	2.25942	1.0306	0.0253737	0.340378
28612_LTR12C	chr1	119178884	119180391	1508	+	1.49825	3.10769	2.31121	3.32869	2.2194	1.3846	2.35502	2.00863	2.1343	2.66118	0.526876	0.498349	0.822709
28886_PABL_A	chr1	120431807	120432472	666	-	0	2.19283	1.91609	1.61164	1.39232	1.3846	1.08542	2.00863	1.25111	1.83421	0.583092	0.165615	0.593084
29487_LTR5_Hs	chr1	144450893	144451866	974	-	0.790772	1.85599	1.13027	2.56925	1.14991	0.488515	1.08542	1.44784	1.04614	1.77463	0.728487	0.259056	0.678259
30285_THE1D	chr1	148289686	148290092	407	-	1.29866	2.40218	0.481299	1.79369	1.39232	2.20914	1.52155	1.84479	1.22527	2.08483	0.859555	0.0183668	0.298154
30761_LTR5_Hs	chr1	150634923	150635885	963	+	0.448901	1.41522	0.481299	2.10098	1.78157	0	1.08542	2.28924	1.05676	1.68313	0.626378	0.439378	0.790242
31439_LTR12C	chr1	154670567	154671998	1432	+	0	4.00027	0.481299	2.46571	0.491597	1.14274	1.52155	2.81721	0.738336	2.94406	2.20573	0.0252583	0.340378
31440_HERV9NC-int	chr1	154671999	154677247	5249	+	0	3.14714	0	2.35389	0	1.3846	1.3202	2.15575	0.458644	2.39493	1.93628	0.00762415	0.221375
31441_HERV9NC-int	chr1	154677243	154677853	611	+	0	3.10769	0.481299	1.61164	0	1.59168	0	2.15575	0.136191	2.25897	2.12278	0.00179042	0.150644
31442_LTR12C	chr1	154677854	154679312	1459	+	1.29866	4.95443	0.481299	4.25505	0.858379	4.22643	1.69822	4.44195	1.15607	4.50069	3.34462	3.72e-05	0.054464
31443_MER9a1	chr1	154679405	154679909	505	+	1.29866	3.84157	1.37016	1.40327	0.491597	2.89588	1.08542	3.50678	1.0998	3.16152	2.06172	0.0182154	0.298154
32756_LTR5_Hs	chr1	160948824	160949791	968	-	2.0993	3.22265	3.09255	4.05546	2.33999	3.35924	3.42331	3.50678	2.83825	3.57262	0.734371	0.0691556	0.471223
34717_THE1B	chr1	169873077	169873427	351	+	1.06695	1.94785	0.481299	2.23297	1.39232	1.77231	0.458382	1.44784	0.904966	1.87804	0.973073	0.0121082	0.270566
35386_HERVL-int	chr1	172688548	172694055	5508	-	0	1.53854	0.842375	1.40327	0.491597	3.46832	1.3202	1.44784	0.7433	2.27396	1.53066	0.0640822	0.46102
35797_MLT1B	chr1	174121587	174122012	426	-	1.67356	2.03422	0.842375	2.10098	0.491597	0.488515	0.805705	2.15575	1.0245	1.83238	0.807887	0.169928	0.598878
40155_LTR83	chr1	193093840	193094099	260	-	0	1.41522	0.481299	2.84177	1.39232	0.488515	1.69822	2.28924	1.04719	2.01141	0.964217	0.230463	0.660736
41682_MLT2A2	chr1	198693910	198694467	558	-	2.98823	3.95661	3.81547	4.43042	2.2194	4.50754	3.96273	3.33214	3.40132	4.12732	0.726	0.146654	0.577769
42778_LTR2B	chr1	206052518	206053000	483	+	2.42761	1.94785	2.06039	3.1398	1.14991	2.07793	2.12664	3.33214	2.0123	2.75302	0.740716	0.18003	0.612669
42779_Harlequin-int	chr1	206053000	206053902	903	+	0	2.26604	0.481299	3.38654	0	2.64039	2.12664	4.92477	0.956614	3.69702	2.74041	0.0140914	0.284
42780_Harlequin-int	chr1	206053888	206054886	999	+	0	0.965692	1.75617	0.865523	0	1.77231	0.805705	3.50678	0.833092	2.21397	1.38088	0.175363	0.604415
42781_Harlequin-int	chr1	206054885	206058429	3545	+	0.448901	3.57942	2.19125	3.90516	1.60027	4.02707	3.81721	6.38381	2.52732	4.98579	2.45846	0.0415691	0.395664
43010_MLT2B2	chr1	207366377	207366941	565	-	1.49825	2.40218	1.75617	2.75638	1.39232	2.07793	1.3202	0.898402	1.50144	2.18023	0.678788	0.238527	0.667543
47410_LTR37A	chr1	225840504	225840732	229	-	1.67356	2.46597	1.75617	3.1398	1.60027	0	1.3202	1.84479	1.59658	2.24268	0.646101	0.700434	0.91167
50011_MLT1D	chr1	235007837	235008191	355	-	1.06695	1.41522	0.481299	1.15963	2.0878	2.89588	1.08542	0.898402	1.30217	1.82863	0.526459	0.488085	0.817596
52071_MLT1D	chr1	243092344	243092773	430	+	0	2.03422	1.37016	1.61164	0	1.59168	0	1.19912	0.481557	1.63946	1.15791	0.0162034	0.289768
52970_MER21C	chr1	247207141	247207513	373	-	0	0.561693	1.13027	1.95568	1.14991	2.20914	0.458382	0.518031	0.761711	1.51235	0.750643	0.280392	0.704792
463752_LTR16D	chr10	22435538	22435726	189	-	1.06695	1.75745	1.57628	1.95568	0.858379	0.851999	1.08542	2.15575	1.17185	1.75713	0.585283	0.152387	0.580549
463900_MSTA	chr10	23121135	23121515	381	-	0	1.28036	0.842375	2.10098	1.14991	1.14274	1.69822	1.65992	1.04562	1.59538	0.549767	0.183601	0.618726
465426_LTR5A	chr10	29426710	29427740	1031	+	1.97085	2.40218	2.42223	1.61164	2.2194	3.51992	0.805705	1.65992	1.97131	2.52187	0.550554	0.468574	0.809082
465443_LOR1a	chr10	29460921	29461224	304	+	1.29866	0.561693	0	1.15963	0.858379	1.93319	0.458382	2.28924	0.732703	1.63424	0.901541	0.131648	0.561558
467477_MSTA	chr10	38123461	38123590	130	-	0	1.28036	1.37016	1.95568	0.858379	1.3846	1.08542	1.84479	0.910733	1.64513	0.734393	0.0592252	0.447151
476378_MSTB1	chr10	79718900	79719316	417	-	0.448901	1.13159	1.13027	1.15963	0.491597	2.89588	0	0	0.575312	1.68572	1.1104	0.269986	0.694466
477638_Harlequin-int	chr10	84167669	84168462	794	-	0	1.65214	0.481299	2.35389	0	1.14274	1.3202	2.98404	0.559002	2.19967	1.64067	0.0208481	0.324505
477639_Harlequin-int	chr10	84168502	84170027	1526	-	0	1.41522	0.842375	1.40327	0	1.77231	2.35502	2.81721	1.15526	1.97966	0.824396	0.155097	0.581147
477642_Harlequin-int	chr10	84171609	84171986	378	-	0	0.965692	0.481299	1.79369	0	0	1.52155	2.72596	0.647775	1.70443	1.05665	0.249723	0.6726
478783_MER61F	chr10	89019953	89020609	657	+	1.49825	0.965692	0	2.56925	0.858379	0.488515	1.08542	1.44784	0.956057	1.58724	0.631188	0.388985	0.76521
481329_PABL_A	chr10	100208796	100209367	572	+	1.49825	0.561693	1.13027	1.79369	1.14991	0.851999	1.08542	2.81721	1.22574	1.78618	0.56044	0.596181	0.861655
488803_LTR5B	chr11	201715	202704	990	+	1.06695	0.561693	0.842375	2.10098	0.491597	1.93319	1.08542	1.19912	0.890641	1.57058	0.679943	0.180208	0.612669
488859_HERV3-int	chr11	324060	324821	762	-	2.61117	3.2944	0.842375	2.66585	0.858379	0	0	0	1.42169	2.18245	0.760759	0.702562	0.91167
491881_MLT1G-int	chr11	13717868	13718278	411	-	0	1.85599	1.91609	3.32869	1.39232	1.14274	1.52155	0.898402	1.36036	2.14885	0.788489	0.417351	0.78116
492659_MLT1J-int	chr11	17332460	17332723	264	-	0.790772	2.52682	3.09255	3.82375	2.55483	2.73075	2.80467	2.62854	2.53126	3.0332	0.501946	0.34347	0.748517
492661_MLT1J-int	chr11	17333875	17333997	123	-	1.29866	1.13159	2.31121	2.66585	1.60027	3.46832	2.12664	1.44784	1.88967	2.48111	0.591437	0.581247	0.854416
492673_HUERS-P3-int	chr11	17370373	17376380	6008	+	1.29866	4.18158	2.95196	4.12516	2.98313	3.17856	2.55189	4.35325	2.5831	4.02434	1.44124	0.0190265	0.302081
492674_HUERS-P3-int	chr11	17376381	17377196	816	+	0	2.74739	0.481299	2.10098	1.39232	0.488515	1.3202	2.00863	0.910349	2.03844	1.12809	0.126483	0.552394
492675_HUERS-P3-int	chr11	17377510	17378687	1178	+	1.29866	3.49057	1.57628	2.23297	1.14991	0.851999	2.12664	3.26888	1.58832	2.77531	1.18699	0.199016	0.63098
492676_MER61E	chr11	17378687	17379258	572	+	0	2.26604	1.91609	2.75638	0.858379	0.488515	0.458382	1.84479	0.99295	2.0498	1.05686	0.156202	0.581955
492677_MLT1H	chr11	17379353	17379693	341	+	0.448901	1.94785	0.481299	0.496718	0	1.14274	1.85559	2.28924	0.883621	1.62819	0.74457	0.223574	0.654852
504485_HERVS71-int	chr11	67885784	67888955	3172	-	0.448901	1.41522	0.481299	2.46571	0.858379	2.07793	1.3202	2.00863	0.821914	2.03888	1.21696	0.00647262	0.204522
504522_MLT1B	chr11	68046359	68046661	303	-	0.790772	2.1157	1.91609	2.66585	2.33999	2.20914	2.72509	3.33214	2.10257	2.66534	0.562762	0.250976	0.674642
510899_MER57-int	chr11	95610768	95612530	1763	-	0	2.64131	1.37016	2.10098	0.858379	2.3297	0.805705	2.15575	0.837136	2.32279	1.48566	0.00239166	0.15633
512642_LTR104_Mam	chr11	102332610	102333102	493	-	0	2.19283	0.842375	1.95568	0	0.851999	1.3202	1.84479	0.65306	1.79161	1.13855	0.0377198	0.382299
512643_MER39	chr11	102338326	102338929	604	-	3.78398	6.09578	5.06609	6.57248	4.44109	5.78042	4.61894	6.47771	4.54796	6.26516	1.7172	0.00160209	0.143432
521475_THE1B	chr12	9696564	9696680	117	-	4.42223	5.11174	5.28718	5.51806	4.85977	5.65918	4.74508	5.09854	4.86222	5.36805	0.505837	0.0639123	0.460826
521486_LTR2B	chr12	9712930	9713262	333	-	1.49825	1.13159	0	1.15963	0.858379	0.851999	0.458382	2.41143	0.809826	1.52982	0.719995	0.196214	0.63098
521480_LTR1E	chr12	9701809	9702617	809	-	1.49825	2.1157	1.75617	2.46571	0.491597	2.44095	1.3202	2.28924	1.33714	2.33457	0.997428	0.00981527	0.253077
521488_HERVE_a-int	chr12	9713598	9715636	2039	-	2.0993	4.00027	4.04063	5.15153	2.8268	3.46832	3.85499	5.02388	3.40282	4.57212	1.16929	0.0955806	0.525623
521459_THE1D-int	chr12	9657048	9657157	110	+	4.47054	4.14323	4.26544	5.47868	4.07433	5.36706	4.50468	5.50757	4.33894	5.21941	0.880469	0.0596659	0.448259
521461_MER101-int	chr12	9657432	9657572	141	+	2.21723	3.25897	3.77431	3.98231	3.05554	3.51992	3.31904	4.08602	3.19484	3.75039	0.555556	0.154328	0.581147
521477_LTR48B	chr12	9698753	9699293	541	+	6.37723	6.84633	6.2686	6.87504	6.13916	7.14923	6.23758	6.61119	6.25815	6.88312	0.624976	0.00222127	0.15633
521478_MLT2B3	chr12	9699667	9700107	441	+	0.448901	1.41522	1.37016	2.99838	0.858379	2.20914	1.08542	2.00863	0.979111	2.27098	1.29187	0.0186197	0.298819
521729_MLT-int	chr12	10372258	10372584	327	-	1.67356	2.40218	1.75617	3.54745	1.14991	1.77231	0.458382	2.62854	1.34497	2.73216	1.38719	0.0310398	0.359099
521730_MLT-int	chr12	10372826	10372937	112	-	0.448901	1.94785	1.57628	1.95568	0.491597	1.59168	0.805705	2.41143	0.907083	2.00639	1.0993	0.0101751	0.254221
522047_LTR12C	chr12	11547109	11548392	1284	+	1.97085	2.74739	2.42223	3.20555	1.60027	3.17856	1.85559	3.06057	1.99376	3.05905	1.06529	0.00167534	0.145936
522241_MLT2F	chr12	12467668	12468257	590	+	1.82985	3.86532	2.52507	2.99838	2.8268	3.30159	2.55189	2.81721	2.47703	3.30279	0.825765	0.0407973	0.394621
522785_HERVL-int	chr12	14484424	14488149	3726	-	0.790772	2.52682	1.91609	1.40327	1.14991	2.64039	1.3202	2.00863	1.35332	2.22242	0.869095	0.0599655	0.448419
522788_HERVL-int	chr12	14488650	14494248	5599	-	0.448901	3.88869	2.79597	3.90516	2.65122	2.97196	2.80467	3.39273	2.43156	3.58925	1.1577	0.0694534	0.472254
523990_THE1D-int	chr12	19582585	19584204	1620	+	0.790772	1.53854	0	1.79369	1.14991	2.81578	1.3202	0.898402	0.896466	1.93329	1.03682	0.104392	0.525623
527137_LTR24B	chr12	31958464	31958860	397	-	1.49825	1.53854	1.75617	2.75638	2.33999	3.04422	0.805705	2.52406	1.70199	2.56456	0.862569	0.106385	0.525623
527976_MLT1C	chr12	38321952	38322413	462	-	2.32625	2.52682	2.19125	3.26843	2.98313	3.916	2.45681	2.62854	2.52224	3.19684	0.674599	0.154475	0.581147
529871_MSTB-int	chr12	46668962	46670585	1624	-	0	2.19283	2.71127	3.26843	2.45154	2.07793	1.08542	2.52406	1.92039	2.59586	0.675473	0.213621	0.649435
529872_MSTB	chr12	46670586	46671009	424	-	1.06695	0.965692	0.842375	3.07073	2.2194	1.93319	1.52155	2.00863	1.51299	2.18571	0.672723	0.311442	0.731712
529873_MLT1H	chr12	46671009	46671348	340	+	0	1.65214	1.37016	2.23297	1.39232	0	0.805705	2.81721	0.992406	1.99023	0.997823	0.299111	0.723587
530075_LTR12D	chr12	47306150	47307510	1361	+	1.29866	1.41522	0.481299	2.66585	0.858379	1.93319	0.805705	1.65992	0.890836	1.99928	1.10844	0.0160073	0.28822
530101_MLT1L	chr12	47369636	47369849	214	+	0.448901	1.94785	0.481299	1.95568	2.45154	1.77231	0.805705	2.28924	1.3189	2.00369	0.684797	0.100669	0.525623
530102_MLT1L	chr12	47369931	47370023	93	+	1.06695	1.41522	1.13027	2.10098	1.14991	2.89588	0.458382	1.19912	0.977646	2.06143	1.08378	0.0626415	0.456772
530103_MLT1K	chr12	47370369	47370461	93	+	0.790772	2.03422	0.842375	0	1.14991	1.3846	1.3202	2.28924	1.04247	1.65478	0.61231	0.475866	0.813643
530210_THE1B	chr12	47719424	47719782	359	+	1.49825	0.965692	0.481299	1.40327	0.491597	2.73075	1.3202	2.90304	1.02219	2.2262	1.20401	0.104575	0.525623
530215_LTR16A	chr12	47838982	47839322	341	+	0	1.53854	0.842375	1.61164	0.858379	0	0	2.41143	0.486972	1.61836	1.13138	0.135835	0.567441
531185_MSTA	chr12	54951073	54951446	374	+	0	0.777367	1.75617	2.46571	1.78157	1.93319	1.69822	2.41143	1.46741	2.0336	0.566189	0.355011	0.753756
536431_MER4B	chr12	75363705	75364345	641	-	1.29866	2.46597	1.13027	2.35389	0.858379	2.97196	1.3202	2.62854	1.16334	2.62451	1.46117	0.000149012	0.0648917
536432_MER4B-int	chr12	75364345	75365467	1123	-	1.49825	2.89336	1.13027	1.61164	1.14991	2.89588	1.52155	2.41143	1.33685	2.5391	1.20224	0.0126146	0.270566
536434_MLT2A2	chr12	75371000	75371514	515	-	0.790772	1.13159	1.75617	1.15963	1.60027	3.41481	0.458382	1.44784	1.25005	2.15526	0.905211	0.351064	0.751314
541119_MLT1A	chr12	91993336	91993740	405	-	1.06695	2.52682	1.13027	0	1.14991	0	0.458382	1.84479	0.977646	1.50526	0.52761	0.838984	0.956171
544731_THE1B	chr12	105016445	105016804	360	-	0	0.777367	1.37016	1.61164	1.78157	2.44095	0	0.898402	1.00414	1.59264	0.588495	0.324863	0.736022
549046_MLT1A0	chr12	121018101	121018154	54	+	2.32625	1.85599	0	2.23297	1.60027	2.64039	0.458382	1.44784	1.38142	2.11137	0.729943	0.158379	0.583378
549111_MLT1G	chr12	121186078	121186352	275	+	3.39094	4.86295	5.06609	5.67725	4.23863	4.62994	3.89181	3.50678	4.28007	4.86292	0.582857	0.394646	0.767005
552823_MLT1E2	chr12	132188134	132188494	361	+	0	1.94785	1.13027	2.23297	0.858379	2.07793	1.85559	1.84479	1.10786	2.03325	0.925392	0.034929	0.371231
560053_LTR16	chr13	46098485	46098944	460	+	0.448901	1.28036	0.842375	1.79369	1.14991	2.07793	0.805705	1.44784	0.83289	1.68325	0.850357	0.0105363	0.255327
568739_MLT1E2	chr13	77010347	77010909	563	+	0.448901	1.13159	1.57628	2.10098	1.14991	2.73075	1.3202	0.518031	1.17999	1.86305	0.683058	0.400678	0.769597
569088_MLT1B	chr13	78632076	78632399	324	+	1.29866	1.94785	0	1.61164	0.858379	1.77231	1.52155	1.44784	1.02574	1.70686	0.681124	0.0703318	0.474225
575516_HERV4_I-int	chr13	99495347	99496147	801	-	4.02945	4.7903	3.81547	4.83557	4.73325	4.98213	3.92771	4.29094	4.17443	4.74692	0.572491	0.0578944	0.44427
578311_LTR12C	chr13	110820975	110822522	1548	+	0.448901	2.33571	0.842375	0.865523	1.14991	2.20914	0.805705	0	0.83289	1.64316	0.810274	0.385784	0.763954
578315_MSTA	chr13	110827411	110827766	356	+	2.32625	2.5852	1.57628	3.1398	1.94261	0.851999	0	0.898402	1.68269	2.20821	0.525519	0.618424	0.874389
579871_MER21B	chr14	21919053	21919165	113	-	0	1.13159	1.37016	2.56925	0.858379	1.59168	1.69822	1.65992	1.11153	1.83794	0.726411	0.163824	0.589292
579934_HERV35I-int	chr14	22173378	22173678	301	-	1.49825	2.40218	1.75617	3.20555	0.491597	1.59168	2.35502	0.898402	1.66959	2.27717	0.607573	0.46016	0.805802
579945_THE1-int	chr14	22197841	22199398	1558	+	1.49825	1.28036	1.57628	1.40327	0.858379	1.77231	1.08542	2.90304	1.28422	1.99729	0.713074	0.200471	0.631591
580461_THE1D	chr14	24445064	24445432	369	+	2.21723	3.5208	2.06039	3.78115	2.98313	3.51992	2.45681	3.61247	2.47366	3.61259	1.13893	0.00139315	0.140317
580476_LTR33	chr14	24475310	24475788	479	+	1.82985	3.39575	1.57628	3.78115	0	1.14274	0	0	1.09373	2.78036	1.68663	0.278587	0.703758
580481_ERVL-E-int	chr14	24501755	24503008	1254	+	1.29866	2.64131	1.75617	3.07073	2.33999	2.97196	2.8799	2.81721	2.19077	2.88435	0.693581	0.0645023	0.462636
582621_MLT1F2	chr14	33985115	33985743	629	-	0.448901	2.1157	0.842375	1.95568	1.14991	2.73075	0	0	0.672878	1.9865	1.31362	0.139998	0.574063
587116_MLT1K	chr14	49991578	49991928	351	-	2.69488	2.89336	2.87598	3.44228	2.45154	3.46832	2.35502	3.9715	2.60893	3.49362	0.884688	0.0144962	0.284
587114_MLT1J	chr14	49990684	49991021	338	+	2.42761	2.69533	3.44731	3.73736	2.65122	3.51992	1.99747	2.90304	2.73135	3.27668	0.545337	0.187377	0.622648
587115_MLT1J	chr14	49991222	49991375	154	+	2.52231	1.94785	2.31121	2.84177	1.14991	3.66437	1.85559	2.28924	2.04841	2.83764	0.78923	0.182867	0.618301
587137_MLT1M	chr14	50032045	50032504	460	+	3.05311	3.5208	1.91609	3.44228	2.65122	3.7094	1.99747	2.15575	2.48214	3.31777	0.835636	0.122681	0.548408
587117_MLT2B1	chr14	49997302	49997829	528	+	0	0	0.481299	2.99838	0	2.64039	0.805705	1.84479	0.362891	2.23404	1.87115	0.067979	0.469116
587119_LTR37B	chr14	50004770	50004964	195	+	0	1.28036	0	2.9222	0.491597	1.3846	0.458382	0.898402	0.257011	1.85639	1.59938	0.0251039	0.340378
587147_LTR40a	chr14	50058188	50058547	360	+	1.06695	2.26604	1.75617	2.46571	1.14991	2.07793	1.69822	2.41143	1.45115	2.31296	0.86181	0.00434986	0.185757
587844_MER34-int	chr14	53016491	53018188	1698	+	0	0.965692	0.481299	1.40327	0	2.89588	0	0.518031	0.136191	1.752	1.61581	0.0464522	0.412657
587957_MLT1G1-int	chr14	53326555	53326820	266	+	1.06695	2.33571	0.481299	2.10098	1.78157	1.93319	0.458382	1.84479	1.05363	2.066	1.01237	0.0153463	0.28562
587958_MLT1G1	chr14	53326828	53327396	569	+	1.49825	2.40218	2.52507	2.23297	1.39232	1.93319	1.85559	2.90304	1.88996	2.41183	0.521873	0.143077	0.577769
590461_MLT1F2	chr14	64084696	64085072	377	-	0.448901	1.53854	0	1.79369	0	1.59168	0.458382	2.00863	0.244583	1.74524	1.50065	0.000111685	0.0648917
590509_MLT2B4	chr14	64479430	64479950	521	+	0	1.94785	1.37016	1.40327	1.39232	1.3846	0.805705	2.28924	0.992406	1.80756	0.815155	0.0709015	0.475084
597745_MER11B	chr14	91239732	91240822	1091	-	3.488	4.14323	4.17337	4.01935	3.37086	4.42881	3.26394	3.88977	3.621	4.13436	0.513368	0.0591421	0.447151
597749_LTR33	chr14	91257473	91257894	422	+	1.67356	2.40218	1.91609	3.07073	2.45154	2.64039	1.69822	2.15575	1.97076	2.60757	0.636805	0.0547411	0.434558
598160_MLT1C	chr14	92659741	92660153	413	-	0	2.03422	1.37016	1.79369	1.39232	2.07793	0.805705	2.41143	0.992406	2.09635	1.10394	0.0147608	0.284
599810_MLT1F2	chr14	97963402	97963920	519	-	0.790772	1.75745	0.842375	0	0.491597	2.07793	0.805705	2.15575	0.7392	1.70697	0.967772	0.186478	0.622324
600848_MLT1D	chr14	103136230	103136520	291	-	0	4.3256	3.64316	5.18452	3.12433	4.37386	2.64108	5.11661	2.83046	4.80534	1.97489	0.0293636	0.351817
600849_MLT1D	chr14	103136805	103137010	206	-	0.448901	3.10769	2.31121	4.56181	1.14991	3.51992	0.805705	4.41298	1.36387	4.02263	2.65876	0.00223934	0.15633
601277_MLT1C	chr14	104821588	104822021	434	-	0	2.33571	1.75617	1.40327	0.858379	2.20914	0.805705	1.44784	0.988957	1.91121	0.922255	0.0624256	0.45623
601280_ERVL-B4-int	chr14	104822960	104823154	195	-	0.448901	1.53854	0.481299	1.79369	0	2.3297	1.08542	0.518031	0.556552	1.68156	1.12501	0.0560007	0.437229
601569_MER67B	chr14	105920794	105921378	585	-	0.448901	1.65214	2.42223	1.15963	1.60027	2.54424	1.08542	3.80312	1.57034	2.65358	1.08323	0.254342	0.676026
601571_MLT1D	chr14	105927688	105928113	426	-	0	1.13159	1.75617	2.56925	0.491597	1.93319	1.08542	2.81721	0.982948	2.2474	1.26445	0.0536844	0.432035
602616_MER9a1	chr15	22683829	22684328	500	-	2.0993	1.28036	0.842375	3.32869	0	1.59168	0.458382	0.898402	1.07929	2.1172	1.0379	0.235221	0.665016
604538_MER9a1	chr15	28756814	28757313	500	-	0.790772	1.75745	1.13027	1.95568	0.858379	3.11303	0.458382	2.15575	0.829038	2.34823	1.51919	0.00485761	0.188627
607530_HERV9-int	chr15	44862071	44862356	286	-	0	1.75745	0.842375	1.95568	0.858379	3.56961	1.08542	2.00863	0.750178	2.53338	1.7832	0.0150075	0.284
607537_HUERS-P1-int	chr15	44877921	44882678	4758	-	0.790772	2.93885	1.75617	3.44228	1.14991	2.54424	0.805705	3.56059	1.1819	3.17672	1.99482	0.000866792	0.111747
608768_MLT1K	chr15	49644283	49644451	169	+	0.448901	0.965692	1.37016	2.23297	1.14991	1.59168	0.805705	1.84479	0.984954	1.72901	0.744055	0.0759352	0.494423
608830_LTR37B	chr15	49858461	49858822	362	+	3.1152	3.14714	3.39397	4.68224	4.23863	4.19511	1.99747	3.39273	3.39397	3.98534	0.591376	0.29579	0.722219
614726_MLT1G1	chr15	80977910	80978017	108	-	0.790772	2.19283	0.842375	2.75638	1.39232	2.97196	2.35502	1.84479	1.49365	2.50887	1.01522	0.0490186	0.424696
614822_MLT1G1	chr15	81309157	81309594	438	-	5.76261	6.14999	5.6707	6.37219	5.37962	6.02306	5.20629	5.76988	5.52184	6.0951	0.57326	0.0188326	0.300482
616456_MLT1H	chr15	88881823	88882340	518	+	0	1.53854	0	0.496718	0	2.44095	0.458382	1.19912	0.128953	1.59	1.46105	0.0209423	0.324505
616869_LTR12C	chr15	90825337	90826830	1494	+	1.49825	2.03422	0.842375	2.10098	1.60027	2.89588	0.805705	0.898402	1.23235	2.14511	0.912753	0.13558	0.567441
618809_MLT1A	chr15	99136366	99136711	346	-	0.790772	2.69533	0	2.56925	1.94261	1.77231	1.3202	2.52406	1.18126	2.43162	1.25036	0.0245872	0.340378
619337_MLT1E1	chr15	101633254	101633571	318	-	3.1152	3.76776	3.54856	4.01935	2.65122	2.73075	2.35502	3.39273	2.98932	3.55391	0.564593	0.194685	0.629157
619702_MLT1C	chr16	2242814	2242917	104	+	0	1.41522	1.57628	1.40327	0.491597	2.07793	1.52155	2.15575	1.04597	1.80632	0.760357	0.0967489	0.525623
621959_MLT1G1	chr16	10924915	10925312	398	-	0.790772	2.89336	2.95196	3.86503	2.74157	2.3297	1.85559	3.71094	2.30561	3.32636	1.02075	0.11739	0.540516
624651_MLT1E2	chr16	19697969	19698488	520	-	0	1.65214	1.75617	2.75638	1.14991	0	0.458382	0.898402	0.994761	1.67401	0.679248	0.513798	0.832889
627313_MLT1L	chr16	27354185	27354553	369	-	0.448901	2.1157	2.19125	3.26843	0.491597	1.77231	2.2455	2.62854	1.59455	2.55888	0.964331	0.116305	0.537918
627975_HERVIP10B3-int	chr16	30102243	30103835	1593	+	0	1.75745	0.481299	1.40327	1.60027	1.59168	1.08542	1.19912	0.916477	1.50284	0.586363	0.108452	0.525623
628340_LTR70	chr16	31878858	31879958	1101	+	0	0.965692	0.842375	2.75638	1.14991	0	0.805705	1.44784	0.757023	1.63668	0.879659	0.378455	0.761283
629695_LTR85c	chr16	48354905	48354971	67	-	1.29866	3.25897	2.31121	2.66585	2.74157	2.44095	1.85559	2.28924	2.14812	2.71353	0.56541	0.154364	0.581147
631115_MER11B	chr16	53384165	53385236	1072	+	0.790772	3.63587	0.842375	2.9222	1.60027	2.97196	2.45681	3.9715	1.59036	3.4444	1.85404	0.00586121	0.196778
634489_MLT1F2	chr16	66410159	66410653	495	-	2.69488	3.45969	1.57628	2.56925	0.858379	1.14274	1.99747	1.84479	1.93197	2.50697	0.575003	0.480315	0.814732
634568_MLT1F	chr16	67042540	67042731	192	-	0.448901	1.28036	0	2.46571	1.14991	0.488515	0.458382	1.19912	0.574828	1.54251	0.967678	0.124889	0.552394
634582_MER52A	chr16	67141397	67142927	1531	-	1.29866	2.40218	2.62106	2.99838	1.60027	2.81578	1.85559	0.898402	1.93197	2.47132	0.539351	0.46268	0.806648
638800_MLT1D	chr16	85935688	85935995	308	+	1.29866	1.65214	1.13027	1.61164	0	0	0.805705	2.52406	0.88694	1.69499	0.808051	0.328358	0.738404
639477_MLT1B	chr16	88675931	88676295	365	+	1.49825	2.40218	2.42223	1.61164	0.858379	3.35924	1.69822	1.84479	1.72716	2.47223	0.74507	0.223509	0.654852
639531_MSTA-int	chr16	89147767	89148093	327	-	0.790772	2.03422	0.481299	0	1.78157	2.07793	1.08542	2.00863	1.11869	1.7379	0.619211	0.426533	0.787769
639534_MSTA-int	chr16	89149069	89149356	288	-	0	1.13159	1.91609	2.35389	0.858379	1.59168	0.458382	1.19912	0.99295	1.65684	0.66389	0.175806	0.604415
639535_LTR27B	chr16	89149396	89149953	558	-	0.790772	1.94785	1.13027	2.10098	0.858379	0.851999	1.52155	1.44784	1.10484	1.6646	0.559757	0.168642	0.597945
640324_MLT1E2	chr17	4206952	4207655	704	+	0.790772	1.28036	1.75617	2.56925	0.491597	1.77231	0.458382	1.65992	0.97966	1.90111	0.921449	0.0589015	0.447151
643263_MLT1A0	chr17	15719406	15719713	308	-	1.97085	1.94785	2.19125	3.6922	2.65122	3.17856	2.45681	2.81721	2.34049	3.0394	0.698911	0.186261	0.622324
644028_MER65C	chr17	19578618	19579057	440	+	0	2.26604	0.481299	1.79369	0	1.59168	1.08542	1.65992	0.464145	1.8531	1.38895	0.00299427	0.167472
644217_LTR35	chr17	20682036	20682614	579	-	0.790772	1.53854	0	1.61164	0	2.3297	0.458382	1.19912	0.351628	1.73162	1.37999	0.00438763	0.185757
644489_LTR1B0	chr17	21529259	21529990	732	+	1.06695	2.69533	2.52507	2.10098	1.39232	2.07793	1.85559	2.52406	1.81711	2.37441	0.557302	0.11898	0.545233
644490_MER83B	chr17	21533378	21533603	226	+	2.849	4.12358	3.02396	3.44228	3.42653	3.35924	3.26394	3.61247	3.15773	3.66659	0.508855	0.0603114	0.449613
646330_LTR53-int	chr17	35407931	35408146	216	+	1.29866	2.19283	1.13027	1.15963	0.491597	2.20914	1.08542	1.19912	1.03157	1.77884	0.747268	0.0918534	0.525623
646355_HERVL74-int	chr17	35467657	35467809	153	+	1.82985	2.64131	2.19125	3.26843	2.0878	2.07793	1.52155	2.41143	1.93017	2.66772	0.737552	0.0556179	0.437229
646356_HERVL74-int	chr17	35467830	35467897	68	+	0	2.40218	1.37016	2.23297	1.39232	0.488515	1.08542	1.84479	1.05866	1.90516	0.846495	0.201539	0.633718
646358_HERVL74-int	chr17	35468312	35468409	98	+	0.790772	2.19283	1.75617	2.9222	2.8268	3.17856	2.12664	1.44784	2.0505	2.58099	0.530488	0.368335	0.756581
646367_MER52C	chr17	35482347	35483431	1085	+	0	1.28036	0.842375	2.56925	0.858379	1.77231	0	0.898402	0.486972	1.77019	1.28322	0.0327551	0.362783
646371_LTR2	chr17	35500299	35500447	149	+	1.67356	3.2944	2.62106	3.6922	2.45154	3.17856	2.8799	2.72596	2.47073	3.2633	0.792565	0.0467975	0.414364
646372_LTR2	chr17	35500742	35501070	329	+	2.774	4.45654	4.40688	4.89661	3.8489	3.87696	3.85499	4.38343	3.83117	4.44801	0.616841	0.139424	0.573969
646775_MER87B	chr17	39067066	39067579	514	-	1.67356	2.26604	1.13027	2.75638	0.858379	1.14274	1.52155	1.84479	1.33099	2.11828	0.787288	0.119095	0.545233
646937_MLT1A1	chr17	40552782	40553192	411	+	4.76977	6.22539	5.8598	6.19728	5.11786	5.64763	5.30517	5.81486	5.31845	5.99222	0.673767	0.038836	0.386322
647951_LTR12C	chr17	47056423	47057848	1426	-	2.0993	2.79764	2.19125	3.44228	0.491597	0.488515	1.85559	2.52406	1.79462	2.64259	0.847962	0.417333	0.78116
650789_MLT1D	chr17	59972703	59973147	445	+	2.42761	2.19283	2.06039	0.865523	0	3.17856	1.3202	2.15575	1.70576	2.31499	0.60923	0.401429	0.769663
654298_MLT1G1	chr17	76953972	76954499	528	-	0.448901	0.965692	0.842375	1.15963	0	2.73075	0	2.00863	0.366812	1.89229	1.52548	0.0221208	0.336299
654486_MLT1C	chr17	77493496	77493761	266	-	0	2.79764	2.06039	2.56925	1.14991	1.3846	1.99747	2.28924	1.50881	2.34958	0.840769	0.145027	0.577769
655112_LTR67B	chr17	80364775	80365295	521	-	0	2.52682	1.91609	1.15963	2.45154	1.3846	1.99747	3.50678	1.83157	2.45779	0.626218	0.498849	0.822821
656348_MLT1C	chr18	2614743	2615171	429	+	0.448901	0.777367	1.75617	2.10098	1.39232	1.93319	0.458382	2.15575	1.12796	1.83582	0.70786	0.168153	0.59723
656990_MLT1F1-int	chr18	5245477	5245685	209	+	0.448901	1.41522	2.87598	4.01935	0.858379	1.3846	1.3202	1.44784	1.70221	2.59825	0.896032	0.442221	0.791382
657018_MER21A	chr18	5282527	5283059	533	+	1.06695	2.03422	1.37016	0.496718	1.14991	0	0.805705	2.52406	1.1122	1.61577	0.50357	0.796606	0.94392
658092_LTR12_	chr18	9912294	9912672	379	-	1.06695	0.777367	0.481299	1.40327	0.491597	2.44095	0	0.898402	0.559981	1.54263	0.982648	0.0936571	0.525623
662934_MLT1B	chr18	35259479	35259717	239	-	0.448901	1.13159	1.57628	2.10098	1.14991	3.24138	1.99747	1.44784	1.4004	2.22234	0.82194	0.274355	0.69901
662935_MamRep605	chr18	35261960	35262383	424	-	0.790772	2.98295	2.06039	2.75638	1.94261	2.07793	2.12664	1.44784	1.81885	2.43383	0.614977	0.258178	0.678164
662967_MER21C	chr18	35309229	35310084	856	+	3.39094	3.74233	3.39397	4.09068	2.65122	3.17856	2.64108	3.39273	3.06704	3.64322	0.576185	0.0953553	0.525623
674521_THE1B	chr19	1085090	1085420	331	-	3.96347	3.45969	3.54856	4.31593	2.55483	3.56961	2.80467	4.70343	3.32783	4.1053	0.77747	0.122617	0.548408
674651_MLT1C	chr19	2295134	2295438	305	+	3.28688	3.22265	3.77431	4.22365	3.18998	4.25716	2.2455	3.1334	3.22153	3.80516	0.583634	0.235085	0.665016
674655_MLT1E1	chr19	2326874	2327164	291	+	0	1.75745	0.481299	2.56925	1.14991	0	1.85559	1.19912	1.04159	1.65673	0.615132	0.478106	0.814058
675521_MLT1H	chr19	6942174	6942579	406	+	0.790772	1.28036	1.13027	2.23297	1.14991	2.07793	1.3202	0	1.1102	1.62667	0.516477	0.586641	0.85848
675885_MLT1F	chr19	8823986	8824510	525	+	0.448901	3.71644	3.22079	3.1398	2.55483	2.73075	2.64108	2.62854	2.51109	3.12023	0.609139	0.248723	0.6726
676060_ERVL-E-int	chr19	9422695	9423713	1019	+	0	2.03422	1.13027	2.99838	1.78157	1.14274	0.805705	2.00863	1.06609	2.19527	1.12918	0.0796992	0.501701
676064_HERVL74-int	chr19	9427626	9428905	1280	+	0	1.41522	1.37016	2.23297	0.491597	1.14274	0.805705	2.15575	0.752535	1.81065	1.05811	0.0350156	0.371231
676172_HERVIP10B3-int	chr19	9627909	9634410	6502	+	3.53419	5.04045	3.85549	5.50507	3.96597	5.44917	4.21607	5.79254	3.91342	5.47119	1.55777	0.000310815	0.0776949
676173_LTR10B	chr19	9634475	9634809	335	+	2.69488	3.14714	2.06039	2.84177	0.858379	2.73075	0.458382	1.84479	1.79004	2.71469	0.924643	0.105594	0.525623
676182_MLT1B	chr19	9650430	9650489	60	+	0.790772	1.94785	2.06039	3.26843	1.78157	1.14274	2.12664	2.00863	1.77674	2.30203	0.525291	0.482159	0.814891
676183_MLT1B	chr19	9650536	9650664	129	+	1.06695	2.1157	2.06039	2.23297	2.33999	2.20914	0.805705	2.90304	1.70896	2.40184	0.692876	0.10303	0.525623
676612_MER90a	chr19	11834600	11834781	182	-	1.97085	2.1157	1.57628	3.32869	1.14991	1.93319	1.3202	2.15575	1.53829	2.50182	0.963531	0.0528802	0.431881
676639_HERVK3-int	chr19	11854768	11858177	3410	-	0	1.41522	1.13027	2.99838	1.94261	2.54424	1.69822	1.19912	1.36149	2.23166	0.870175	0.21679	0.652331
676641_HERVK3-int	chr19	11858922	11860185	1264	-	0	1.94785	0.481299	1.95568	1.78157	0	0.458382	2.28924	0.849599	1.76818	0.918585	0.228862	0.658592
676681_MER90a	chr19	11913862	11914043	182	-	1.49825	1.28036	1.13027	1.95568	1.39232	1.93319	0.458382	1.65992	1.17201	1.73194	0.559936	0.0821148	0.506703
676704_LTR12C	chr19	11940269	11941859	1591	-	0.790772	0.308011	1.37016	1.61164	0.491597	3.24138	0.458382	0	0.826803	1.88274	1.05594	0.529272	0.838576
676710_HERVE-int	chr19	11945031	11945377	347	-	0	1.65214	0.842375	1.95568	0.858379	1.14274	1.52155	1.84479	0.90246	1.68055	0.77809	0.0576083	0.44313
676711_HERVE-int	chr19	11945372	11946210	839	-	0.448901	2.74739	2.71127	2.84177	1.14991	2.64039	2.45681	2.62854	1.9656	2.71716	0.751556	0.106804	0.525623
676712_HERVE-int	chr19	11946190	11946832	643	-	0.448901	2.69533	2.31121	1.15963	1.60027	1.59168	1.85559	2.90304	1.69811	2.26341	0.565303	0.392777	0.766994
677376_MSTA	chr19	14170922	14171315	394	+	1.97085	2.26604	1.57628	1.95568	1.60027	2.20914	1.08542	2.28924	1.59168	2.18595	0.594266	0.0197118	0.311427
678077_MLT1C	chr19	16891776	16892068	293	+	0	0	1.13027	0.496718	0	2.54424	0	2.90304	0.375457	1.9749	1.59944	0.173106	0.603581
678124_MER74A	chr19	17103242	17103775	534	-	0	1.28036	1.91609	3.64559	2.55483	2.73075	2.72509	3.71094	2.10953	3.11591	1.00638	0.262335	0.684067
679009_MSTB	chr19	20943205	20943597	393	+	2.42761	3.5208	2.62106	2.46571	2.33999	3.04422	3.31904	4.32243	2.732	3.5001	0.768103	0.19289	0.626697
680041_LTR70	chr19	24038046	24039055	1010	+	1.06695	2.03422	2.79597	3.07073	2.2194	3.79566	2.72509	2.98404	2.34405	3.10001	0.755963	0.20321	0.635903
681456_MER52A	chr19	32637510	32639028	1519	+	0.448901	2.64131	0.842375	1.61164	0	3.11303	1.08542	0.898402	0.650765	2.30823	1.65747	0.0375177	0.381912
681471_HERV9N-int	chr19	32695461	32699724	4264	-	1.06695	2.74739	2.19125	2.56925	1.94261	1.77231	1.85559	2.62854	1.82018	2.47573	0.655554	0.0898241	0.525414
681955_MLT1B	chr19	34763504	34763703	200	+	0	1.28036	0.481299	1.40327	0	2.20914	0.458382	1.19912	0.253989	1.58424	1.33025	0.00305042	0.167472
682389_MLT1F2	chr19	36339338	36339893	556	+	0.790772	2.69533	2.42223	3.26843	1.94261	2.97196	2.12664	2.00863	1.93555	2.80648	0.870925	0.0866284	0.518965
682909_MER9a3	chr19	38941326	38941835	510	-	0	1.41522	1.13027	1.15963	2.0878	2.44095	1.52155	2.28924	1.36611	1.9278	0.561689	0.282422	0.706163
683241_HERV17-int	chr19	40072007	40072046	40	+	0	1.53854	0.842375	2.66585	0.858379	1.14274	1.08542	1.84479	0.750178	1.91179	1.16161	0.0336349	0.369984
683243_LTR17	chr19	40072328	40072654	327	+	0.790772	2.79764	2.31121	1.79369	2.55483	2.73075	1.69822	3.20273	1.98313	2.71507	0.731939	0.159281	0.584235
684413_MLT1A0	chr19	43795880	43796242	363	-	0.448901	1.53854	0.481299	1.40327	0.491597	1.77231	1.08542	2.00863	0.652831	1.69933	1.0465	0.00203183	0.150644
684767_MER77	chr19	44661967	44662259	293	-	0.448901	3.45969	1.57628	3.54745	2.2194	2.73075	2.45681	2.00863	1.85738	3.05987	1.20249	0.0708215	0.475084
684768_MER77	chr19	44662524	44662736	213	-	1.29866	2.69533	1.57628	2.56925	1.39232	3.95401	2.45681	3.56059	1.76097	3.31139	1.55043	0.0122075	0.270566
685257_MER52C	chr19	46821459	46822578	1120	+	1.29866	0.777367	0	1.95568	0	1.3846	1.08542	1.65992	0.718526	1.5064	0.787873	0.0948471	0.525623
686579_MSTA	chr19	52064921	52065093	173	-	1.97085	2.03422	1.57628	2.99838	2.2194	2.20914	1.52155	2.15575	1.851	2.40374	0.552746	0.103745	0.525623
686921_MER4A	chr19	52877173	52877758	586	-	1.49825	1.41522	2.19125	2.46571	1.60027	3.17856	1.85559	2.81721	1.81178	2.60247	0.790689	0.147239	0.577769
686831_LTR61	chr19	52648307	52648595	289	+	1.82985	3.36275	2.87598	2.66585	1.94261	3.04422	2.35502	3.26888	2.3115	3.1094	0.797899	0.0257045	0.340378
686834_HERVIP10F-int	chr19	52649404	52650252	849	+	2.42761	4.35945	3.93244	3.64559	2.90708	3.99095	2.9514	3.84709	3.16527	3.98489	0.819617	0.0411838	0.395664
686835_HERVIP10F-int	chr19	52650556	52651539	984	+	1.49825	3.71644	4.26544	4.61123	2.45154	2.89588	2.9514	3.80312	3.14004	3.88235	0.742307	0.202527	0.635903
687026_MSTC	chr19	53064956	53065239	284	+	1.49825	2.52682	1.75617	1.40327	1.94261	2.54424	1.99747	2.52406	1.81147	2.32142	0.509952	0.188234	0.622737
687941_MLT1B	chr19	56582579	56582940	362	+	2.0993	2.19283	0	1.79369	0.858379	2.20914	1.3202	1.19912	1.26228	1.90294	0.640659	0.169232	0.598777
688616_HERVK3-int	chr19	58306117	58306453	337	+	4.32048	5.29793	5.55382	6.20533	5.19991	5.61244	4.96841	5.60042	5.07701	5.71815	0.641141	0.0829996	0.507483
55527_MLT1C	chr2	6912522	6912610	89	-	1.97085	2.79764	1.75617	2.75638	2.90708	3.24138	1.85559	3.06057	2.20304	2.97774	0.774693	0.0268492	0.34543
55529_MLT2B2	chr2	6912712	6913169	458	-	4.58466	5.6794	4.20469	5.54371	5.03091	5.57637	5.29146	5.82589	4.83657	5.66059	0.82402	0.0123306	0.270566
55530_MLT1C	chr2	6913169	6913529	361	-	3.99684	5.17967	4.23534	5.53094	4.44109	5.07125	4.84238	5.37869	4.41295	5.30108	0.888134	0.00449552	0.185757
55565_MER31-int	chr2	7065605	7066079	475	+	0.448901	1.53854	1.75617	0.865523	0.858379	2.44095	1.69822	2.62854	1.29293	2.03042	0.737495	0.240952	0.670379
55566_MER31-int	chr2	7066386	7067716	1331	+	1.49825	1.13159	1.13027	1.61164	0.858379	1.77231	0	1.65992	0.968459	1.56352	0.595065	0.102244	0.525623
59967_LTR104_Mam	chr2	24003332	24003458	127	-	2.21723	3.18539	2.31121	3.1398	2.65122	3.61777	2.2455	2.41143	2.36716	3.15003	0.78287	0.0347427	0.371231
65070_THE1C	chr2	48240845	48241220	376	-	0.448901	0.561693	0.481299	2.23297	0	1.93319	0	1.19912	0.251265	1.61965	1.36838	0.0203236	0.319233
67379_MER39	chr2	58133984	58134329	346	+	0.790772	1.28036	2.19125	1.40327	1.39232	3.46832	0.458382	2.00863	1.36401	2.33385	0.969841	0.234668	0.665016
69068_MLT1F2	chr2	65047844	65048387	544	-	4.1823	4.10375	2.19125	3.59729	2.90708	4.6761	3.89181	4.70343	3.494	4.33834	0.844336	0.113709	0.537051
70894_MLT1K	chr2	74149217	74149381	165	+	0.448901	0.777367	1.37016	1.95568	0.491597	0.851999	1.3202	2.15575	0.973244	1.5673	0.594058	0.27648	0.701649
71286_PABL_B	chr2	75667957	75668339	383	+	0.448901	0.308011	1.75617	2.35389	0	2.44095	0	0.518031	0.753391	1.72378	0.970386	0.273824	0.698761
74525_MLT1B	chr2	87478046	87478424	379	-	3.78398	4.60508	4.35198	5.88228	4.51986	5.35294	1.52155	2.62854	3.90708	5.02652	1.11944	0.321775	0.735312
76436_MLT1H2	chr2	97730242	97730673	432	-	0.448901	0.965692	1.57628	2.66585	2.0878	2.44095	1.3202	1.65992	1.47184	2.07801	0.606174	0.309185	0.729049
76717_MER89-int	chr2	99201153	99201453	301	+	0	2.52682	0.842375	1.61164	0.858379	1.14274	1.08542	0.518031	0.750178	1.63912	0.888939	0.172016	0.602033
78424_MER31A	chr2	106108811	106109275	465	+	0.790772	1.28036	0.842375	2.99838	0	0	0.458382	0	0.559981	1.63459	1.07461	0.4857	0.816168
93226_MLT1H	chr2	165801132	165801594	463	+	0	1.13159	0.481299	2.23297	0.491597	0	0.458382	2.28924	0.371838	1.67582	1.30398	0.105527	0.525623
95195_MLT1A0	chr2	174433295	174433355	61	+	1.49825	1.65214	2.06039	2.10098	1.39232	2.81578	1.52155	2.41143	1.64293	2.30699	0.664059	0.072441	0.482335
95196_MLT1A0	chr2	174433555	174433872	318	+	2.21723	3.32898	2.62106	3.59729	2.8268	2.81578	2.8799	3.1334	2.65867	3.24671	0.588044	0.039962	0.392367
96490_LTR12C	chr2	180691204	180692425	1222	+	0.790772	2.64131	0.842375	1.95568	0.491597	1.3846	1.08542	1.19912	0.817828	1.90929	1.09147	0.028744	0.351804
99339_THE1D	chr2	191011562	191011889	328	+	0.790772	2.64131	0.842375	2.46571	0	1.59168	1.69822	2.52406	0.957543	2.35959	1.40205	0.0130208	0.274232
99346_MSTB1-int	chr2	191025914	191027360	1447	+	2.32625	3.63587	2.19125	3.82375	3.37086	4.13019	2.35502	3.39273	2.64634	3.77096	1.12463	0.00921133	0.24948
99495_MSTB	chr2	191695454	191695839	386	-	1.06695	1.65214	1.57628	2.35389	1.60027	2.44095	0.805705	0.898402	1.30115	1.95875	0.657601	0.209953	0.644067
99496_MLT1H2	chr2	191695927	191696381	455	+	1.06695	1.75745	2.31121	2.23297	0.858379	3.17856	1.08542	0	1.45851	2.18078	0.722271	0.557699	0.844673
102369_LTR16E1	chr2	203958874	203959332	459	-	0.790772	2.40218	2.42223	3.38654	2.2194	2.54424	2.35502	2.72596	2.07579	2.81727	0.741476	0.11542	0.537918
102376_HERVH-int	chr2	203964245	203967275	3031	-	0.448901	1.85599	1.37016	2.66585	1.94261	2.20914	0.458382	2.00863	1.19661	2.21832	1.02171	0.0319783	0.359099
107761_MER87B	chr2	224767038	224767172	135	+	0.790772	1.75745	0.842375	2.23297	0.491597	1.77231	0	0	0.567789	1.64363	1.07584	0.136528	0.567441
109279_MLT1H-int	chr2	230167411	230167558	148	+	3.99684	5.07146	3.93244	4.28585	4.71105	5.60051	4.30071	3.45088	4.26928	4.81488	0.545607	0.492217	0.818247
109281_MLT1H	chr2	230167747	230167891	145	+	2.61117	4.10375	2.95196	3.64559	3.18998	3.79566	3.31904	2.72596	3.04238	3.64993	0.60755	0.151582	0.580223
109670_LTR2C	chr2	231400711	231401206	496	+	0	1.41522	1.13027	1.95568	0.491597	1.93319	1.52155	3.06057	0.900336	2.22558	1.32525	0.0355604	0.372355
110446_MER31B	chr2	234445708	234445817	110	-	1.29866	2.33571	0	1.95568	1.14991	1.3846	1.3202	0.898402	1.0314	1.74438	0.712981	0.167809	0.59723
110447_MER31B	chr2	234446136	234446404	269	-	4.06134	4.34263	3.59658	4.09068	3.76511	5.05385	3.08457	1.44784	3.66877	4.19519	0.526419	0.899969	0.972587
111885_MER90	chr2	240135472	240135955	484	+	0	1.28036	0.481299	0.496718	0	2.07793	1.08542	2.00863	0.464145	1.59526	1.13112	0.0545622	0.434311
112044_THE1D	chr2	240632829	240633207	379	+	3.1152	3.45969	2.31121	3.49582	2.2194	3.95401	2.45681	3.88977	2.57137	3.7171	1.14573	0.00274014	0.162658
112045_THE1D-int	chr2	240633209	240634743	1535	+	0.448901	2.19283	1.75617	2.46571	2.33999	3.04422	2.2455	2.00863	1.86275	2.48343	0.62068	0.18719	0.622648
112255_MER34B	chr2	241764257	241764747	491	-	0	1.13159	0.481299	0	0.491597	2.20914	0.458382	2.00863	0.371838	1.56548	1.19364	0.107196	0.525623
112398_MLT2B4	chr2	242025011	242025407	397	-	1.29866	0.965692	1.13027	2.84177	1.14991	2.44095	0.458382	1.44784	1.04299	2.11103	1.06804	0.100859	0.525623
697042_LTR53-int	chr20	30418131	30419402	1272	+	0.448901	2.1157	2.06039	0	0.858379	2.64039	0	0	1.0616	1.6518	0.590195	0.688131	0.907837
698416_LTR32	chr20	38424931	38425155	225	+	0.448901	2.03422	1.75617	1.95568	1.14991	1.14274	0.805705	1.19912	1.12267	1.64143	0.518758	0.18925	0.622737
702194_MLT1C	chr20	51377494	51377917	424	+	0	0	0.842375	2.23297	0.858379	2.20914	0.458382	1.44784	0.580145	1.70631	1.12616	0.147648	0.577769
702818_MLT1F2	chr20	53852947	53853482	536	-	0	2.26604	1.13027	2.10098	0	3.46832	0.458382	0.898402	0.475863	2.46153	1.98567	0.0231197	0.337656
704037_MLT1A0	chr20	57604170	57604226	57	-	2.42761	2.26604	1.75617	3.26843	1.94261	0.851999	1.3202	2.98404	1.91638	2.59473	0.678347	0.443502	0.792794
707015_MSTA-int	chr21	13901438	13903009	1572	-	2.0993	2.74739	0	1.95568	0	0	0	0.518031	0.864929	1.70332	0.838393	0.379686	0.761283
708048_LTR49-int	chr21	17742366	17743794	1429	-	0	0	0	2.10098	1.60027	2.20914	0.458382	0.518031	0.679424	1.50411	0.824688	0.343718	0.748517
711066_LTR89	chr21	25420661	25420863	203	-	0.448901	2.93885	1.13027	2.46571	0	1.77231	1.3202	2.98404	0.817828	2.61589	1.79806	0.00472225	0.187899
711046_MLT1J1	chr21	25386132	25386198	67	+	0	2.40218	0.842375	1.40327	0.858379	0	0	2.52406	0.486972	1.87607	1.3891	0.1176	0.540516
714162_MSTD-int	chr21	34826811	34828574	1764	+	0	0.965692	1.57628	2.35389	1.39232	2.81578	0.458382	0	0.99657	1.91705	0.92048	0.399401	0.769129
716264_MLT1A0	chr21	41446146	41446385	240	-	1.06695	2.98295	1.57628	2.56925	2.65122	1.93319	1.85559	2.28924	1.90477	2.49493	0.590154	0.150739	0.577769
716269_MER4D	chr21	41453558	41454548	991	-	1.29866	2.84639	2.52507	3.32869	2.33999	2.81578	3.08457	3.26888	2.44374	3.08402	0.640282	0.106674	0.525623
716272_MER51B	chr21	41461344	41461710	367	+	2.21723	3.02574	3.15818	4.05546	2.0878	2.89588	2.64108	2.41143	2.58892	3.23013	0.641202	0.224502	0.654852
716273_THE1B	chr21	41461946	41462106	161	+	1.29866	2.33571	1.13027	1.95568	1.78157	2.89588	1.69822	0.518031	1.50233	2.15397	0.651637	0.430198	0.788536
716274_THE1B-int	chr21	41462106	41462271	166	+	0.790772	2.33571	2.31121	2.75638	1.39232	1.93319	1.08542	1.44784	1.51602	2.19787	0.68185	0.145001	0.577769
716275_THE1B-int	chr21	41462574	41463994	1421	+	4.75034	5.17967	5.16503	5.5564	4.10878	5.15514	4.70426	4.98504	4.72948	5.23464	0.505151	0.074029	0.485938
716906_MLT1B	chr21	43358426	43358826	401	+	3.23189	3.66323	2.79597	4.25505	2.33999	4.13019	2.55189	3.9715	2.76908	4.0215	1.25242	0.00146283	0.142869
717225_LTR1A2	chr21	44490230	44491111	882	+	0.790772	0.965692	1.91609	1.40327	1.14991	3.11303	1.52155	1.19912	1.40518	1.95847	0.553296	0.572448	0.852537
718889_THE1B	chr22	19454297	19454657	361	+	2.52231	2.89336	1.37016	2.75638	1.60027	0.488515	1.52155	2.41143	1.83117	2.38612	0.554953	0.556563	0.843913
719002_MLT1C	chr22	20067750	20067975	226	+	1.49825	1.41522	0.842375	2.56925	1.60027	1.59168	0.805705	0.898402	1.23235	1.75275	0.520395	0.330309	0.739809
722463_MLT1B	chr22	35660111	35660521	411	+	4.82655	8.05553	7.35663	7.70227	6.95079	7.74713	7.49961	7.64485	6.95695	7.79651	0.839557	0.12247	0.548408
722468_MER4-int	chr22	35662745	35663134	390	+	5.25663	7.99487	7.26666	7.51386	7.14968	7.32981	7.57797	7.49745	7.03695	7.60629	0.569341	0.207216	0.640618
722469_MER4-int	chr22	35663122	35663633	512	+	5.76261	8.13223	7.58523	7.9975	7.43018	7.96739	7.70758	7.86131	7.29422	7.99286	0.698641	0.107958	0.525623
722470_MER4-int	chr22	35663671	35664338	668	+	6.22363	8.261	7.71063	8.11771	7.69916	8.01534	7.92307	8.01376	7.52106	8.10554	0.584477	0.122099	0.548408
722467_MER4A1	chr22	35662325	35662742	418	+	7.17074	8.31162	7.68028	8.21676	7.65331	8.3217	7.83833	8.08893	7.60617	8.23775	0.631581	0.00559303	0.195817
724104_MLT1C	chr22	44187083	44187328	246	-	1.06695	2.40218	1.57628	3.1398	2.0878	1.3846	2.12664	1.65992	1.77558	2.31259	0.537015	0.3904	0.76521
724525_HERVL-int	chr22	45556295	45561682	5388	-	0	1.41522	1.57628	1.61164	1.39232	2.07793	1.08542	1.84479	1.12582	1.75884	0.63302	0.105994	0.525623
724746_THE1B	chr22	47178769	47179139	371	+	0.790772	0.777367	0	2.35389	0.491597	2.3297	0	0.518031	0.360645	1.73173	1.37108	0.0682893	0.469289
725632_MER57F	chr22	50542169	50542481	313	+	2.21723	2.98295	2.19125	2.56925	2.2194	2.54424	0.805705	2.52406	1.96551	2.66823	0.702725	0.0733802	0.482662
725639_ERVL-E-int	chr22	50583742	50584084	343	+	1.67356	2.74739	2.31121	2.99838	1.60027	1.59168	1.3202	1.44784	1.77421	2.35389	0.579681	0.333602	0.741482
725643_ERVL-E-int	chr22	50586557	50587782	1226	+	0.448901	0.777367	2.31121	2.23297	0	1.59168	1.08542	2.00863	1.24031	1.74986	0.509542	0.289916	0.715466
116322_MLT1J	chr3	14679367	14679633	267	-	0.448901	2.1157	2.42223	2.75638	1.39232	2.3297	1.08542	2.41143	1.52005	2.4221	0.902053	0.048828	0.424565
116798_LTR16A	chr3	16317791	16318046	256	+	0	1.28036	0.842375	2.46571	1.14991	1.77231	0	1.65992	0.587845	1.86086	1.27302	0.0149886	0.284
116803_MLT1E2	chr3	16344981	16345264	284	+	1.49825	1.41522	1.37016	2.75638	0.858379	1.14274	0.458382	1.84479	1.10383	1.92828	0.824442	0.132181	0.561889
117188_LTR12	chr3	17774261	17774941	681	+	1.06695	1.41522	0.842375	2.10098	1.39232	1.14274	1.3202	1.84479	1.17153	1.67322	0.50169	0.107076	0.525623
117191_LTR12	chr3	17781651	17782406	756	+	2.32625	2.79764	1.37016	2.56925	3.37086	3.51992	1.85559	3.66255	2.43055	3.21031	0.779758	0.12227	0.548408
121472_MLT2B4	chr3	32974517	32974981	465	-	1.06695	1.75745	0.842375	1.61164	0	1.59168	0	0.898402	0.557778	1.50016	0.942387	0.0269411	0.34543
122622_MSTB	chr3	37142871	37143243	373	+	2.32625	2.19283	1.13027	2.56925	1.94261	1.3846	1.3202	2.72596	1.75969	2.30261	0.542923	0.234854	0.665016
129892_LTR37B	chr3	69172076	69172541	466	+	0	0.561693	0	1.79369	0	2.20914	0	1.19912	0	1.5684	1.5684	0.00700429	0.21098
137567_LTR78	chr3	98505423	98505800	378	+	0	1.13159	1.13027	2.56925	1.78157	1.77231	1.3202	0.898402	1.18967	1.74481	0.55514	0.353588	0.752717
139556_THE1B-int	chr3	105761715	105763355	1641	+	3.1152	3.39575	2.06039	3.26843	2.55483	1.3846	1.08542	2.90304	2.38087	2.91896	0.538091	0.430778	0.788536
142880_LTR16C	chr3	119588188	119588637	450	-	3.1152	5.00881	4.10852	4.72776	4.77668	5.15514	3.92771	5.5745	4.09896	5.14953	1.05058	0.0256388	0.340378
142881_LTR78B	chr3	119589242	119589378	137	-	1.67356	3.55041	2.19125	2.23297	2.98313	3.83693	2.8799	4.19212	2.52513	3.6143	1.08917	0.100625	0.525623
146106_THE1C	chr3	133609479	133609848	370	+	0	0	0.481299	2.10098	0	1.93319	0	1.19912	0.136191	1.51159	1.3754	0.0525795	0.431881
147973_MSTC	chr3	141923291	141923578	288	+	0	0.777367	0.842375	1.40327	1.39232	2.20914	0.458382	1.84479	0.763836	1.65249	0.88865	0.0833053	0.507483
149300_LTR101_Mam	chr3	146507006	146507137	132	+	0	1.94785	1.13027	2.10098	1.60027	1.14274	0.458382	0	0.92505	1.50538	0.580333	0.434078	0.78925
149308_MLT1I	chr3	146518069	146518208	140	+	0.448901	1.13159	1.13027	1.95568	1.14991	3.17856	1.3202	1.65992	1.04789	2.19251	1.14462	0.0872745	0.521796
149309_LTR5_Hs	chr3	146522264	146523231	968	+	0.448901	2.19283	1.75617	3.6922	1.78157	2.20914	1.69822	0.518031	1.51425	2.5579	1.04365	0.35186	0.75239
151868_LTR48B	chr3	157161104	157161576	473	+	1.97085	3.88869	3.68818	4.25505	2.90708	3.17856	3.37212	3.45088	3.11541	3.75208	0.636672	0.16085	0.586518
161583_ERVL-E-int	chr3	197906521	197907751	1231	-	1.06695	1.41522	0.481299	2.23297	0	1.93319	1.08542	0.898402	0.725305	1.70609	0.980784	0.0498929	0.427158
161884_LTR70	chr4	127122	128023	902	+	2.61117	4.29094	0	0	4.32891	4.98213	4.48072	4.29094	3.63035	4.16503	0.53468	0.74072	0.926371
161916_THE1B	chr4	201993	202356	364	+	1.29866	2.1157	2.52507	2.56925	1.39232	2.73075	1.69822	2.41143	1.81619	2.47424	0.658051	0.0560272	0.437229
162315_MLT1F2	chr4	2226996	2227516	521	+	1.29866	1.53854	1.37016	1.95568	1.60027	3.35924	1.3202	0.898402	1.40245	2.24108	0.838628	0.343535	0.748517
162444_MLT1A0	chr4	2966911	2967265	355	+	1.97085	2.84639	1.13027	1.61164	0.858379	0	0.458382	2.81721	1.21661	2.19346	0.976846	0.373748	0.760473
164024_MLT2C1	chr4	7973808	7974143	336	+	2.92029	3.45969	1.57628	0.865523	2.0878	3.41481	1.69822	2.28924	2.17377	2.82665	0.652883	0.545561	0.840108
164124_MER4D0	chr4	8357842	8358458	617	+	2.21723	2.40218	1.75617	0.496718	1.60027	3.17856	1.52155	2.52406	1.80023	2.42647	0.626239	0.551827	0.840367
164126_MER41-int	chr4	8359091	8359801	711	+	1.06695	3.22265	2.52507	1.61164	1.14991	3.41481	1.52155	2.90304	1.69388	2.93244	1.23856	0.0592409	0.447151
164127_MER41-int	chr4	8359787	8360472	686	+	0.790772	2.03422	2.19125	2.84177	0	0.851999	0.458382	2.41143	1.1162	2.20085	1.08465	0.114732	0.537918
164129_MER41-int	chr4	8361455	8363579	2125	+	0	3.25897	2.87598	2.66585	1.14991	3.66437	1.99747	2.72596	1.86324	3.13808	1.27483	0.053787	0.432035
164131_MER4D	chr4	8364122	8364368	247	+	0	0.777367	1.57628	1.95568	0.491597	2.64039	0.458382	0.518031	0.75745	1.72901	0.971559	0.211004	0.646049
164677_MSTD	chr4	10102317	10102666	350	+	0.790772	2.40218	1.13027	2.99838	1.14991	0.488515	1.08542	1.65992	1.04614	2.15704	1.1109	0.172078	0.602033
166779_MLT2D	chr4	15781372	15781779	408	-	1.49825	2.64131	1.37016	2.46571	1.39232	2.44095	0.805705	1.65992	1.29028	2.34717	1.05689	0.00842217	0.240148
166795_MSTB1	chr4	15825148	15825565	418	-	3.53419	5.56068	3.81547	5.08317	2.90708	5.4358	4.48072	5.06169	3.79421	5.30178	1.50757	0.00377767	0.181723
174658_LTR16C	chr4	38795626	38796011	386	-	1.29866	2.79764	2.79597	3.20555	2.45154	4.13019	2.64108	2.00863	2.40006	3.23699	0.83693	0.233205	0.663945
174655_LTR78	chr4	38793015	38793316	302	+	1.29866	2.52682	3.44731	3.9442	2.65122	2.3297	2.45681	3.45088	2.65191	3.21405	0.562134	0.345367	0.74907
174687_LTR81C	chr4	38826748	38826917	170	+	0	1.28036	0	1.79369	0.858379	1.59168	1.85559	1.44784	0.893751	1.54077	0.647021	0.110809	0.531341
174827_THE1B-int	chr4	39533501	39534666	1166	+	1.06695	1.94785	0.842375	1.15963	1.78157	2.89588	1.99747	2.15575	1.50067	2.1692	0.668529	0.220782	0.654852
177249_LTR1B	chr4	48082560	48083343	784	+	0	2.46597	1.91609	2.35389	1.60027	2.20914	0.458382	1.44784	1.19849	2.16904	0.970549	0.0696301	0.472458
185102_MLT1H2	chr4	77169476	77169904	429	+	2.42761	2.26604	1.57628	3.26843	1.78157	3.04422	1.3202	1.84479	1.83764	2.71628	0.878637	0.0883341	0.522383
188137_LTR48B	chr4	88413731	88414173	443	-	0.448901	0.561693	0.842375	2.75638	1.60027	1.93319	0.805705	1.19912	0.988776	1.84278	0.854002	0.242932	0.672404
188146_LTR9A1	chr4	88440327	88440944	618	-	0.790772	2.46597	1.37016	3.32869	0.858379	2.54424	1.85559	0.898402	1.28496	2.54034	1.25538	0.102531	0.525623
188178_LTR52	chr4	88502264	88502640	377	-	0.448901	0.308011	0.842375	2.46571	1.39232	1.14274	0.458382	1.65992	0.839355	1.60051	0.761153	0.273037	0.698761
191236_ERVL-B4-int	chr4	99872177	99872251	75	+	0.790772	0.561693	0.842375	0	0.858379	2.54424	1.08542	1.84479	0.898789	1.57301	0.674222	0.578961	0.854416
191999_ERVL-E-int	chr4	102843627	102844245	619	-	2.0993	2.33571	1.37016	2.10098	0.858379	2.20914	1.52155	1.84479	1.53032	2.13373	0.603407	0.0537454	0.432035
202730_LTR12C	chr4	141688840	141690423	1584	-	0.790772	3.2944	1.75617	3.1398	1.39232	3.30159	0	2.00863	1.12648	3.02277	1.89629	0.00755988	0.221375
203158_THE1D	chr4	143226118	143226432	315	-	0	0.965692	1.75617	1.15963	0.858379	2.54424	0.805705	0.518031	0.988957	1.51753	0.52857	0.464271	0.807378
205539_LTR40a	chr4	153629955	153630143	189	-	0	0.308011	0	2.10098	0	2.3297	0	0.518031	0	1.5834	1.5834	0.0460679	0.412436
205542_HERVL40-int	chr4	153630730	153631366	637	-	0.448901	1.41522	0	2.23297	1.14991	0.851999	1.3202	1.44784	0.823953	1.57301	0.749058	0.120456	0.548197
209794_MLT1D	chr4	168217484	168217993	510	+	1.49825	1.85599	1.75617	2.23297	1.39232	3.51992	2.64108	1.19912	1.91322	2.46519	0.551966	0.526076	0.838069
209831_MLT2A2	chr4	168383811	168384251	441	+	0	1.28036	1.57628	2.66585	1.94261	2.73075	1.99747	1.65992	1.56304	2.21513	0.652099	0.279502	0.704623
216130_HERVK9-int	chr5	1578346	1579846	1501	-	0	1.65214	1.75617	2.66585	2.33999	2.73075	1.69822	1.19912	1.66517	2.20344	0.538271	0.368393	0.756581
216131_HERVK9-int	chr5	1579845	1580839	995	-	1.29866	1.65214	1.75617	2.56925	0.858379	2.20914	0.458382	2.00863	1.17393	2.1478	0.973868	0.0240676	0.340378
216142_HERVK9-int	chr5	1581573	1584921	3349	-	0.448901	3.10769	2.06039	2.84177	2.0878	1.93319	1.69822	2.15575	1.70399	2.5888	0.884818	0.0963367	0.525623
216143_HERVK9-int	chr5	1584920	1585091	172	-	0	1.13159	1.37016	1.40327	1.78157	2.20914	0.805705	1.65992	1.13274	1.65764	0.524899	0.221949	0.654852
216151_LOR1a	chr5	1609476	1609954	479	+	0.448901	0.965692	0.481299	1.15963	0	2.07793	1.08542	2.72596	0.556552	1.90929	1.35274	0.0390654	0.387408
218114_MER4A	chr5	8444920	8445650	731	-	2.0993	3.02574	0.842375	2.10098	0.858379	2.44095	1.69822	2.28924	1.47716	2.50792	1.03076	0.0262378	0.342366
218711_THE1B	chr5	10225454	10225767	314	-	1.06695	2.03422	0.842375	1.61164	1.94261	3.30159	1.52155	1.19912	1.4064	2.27113	0.864726	0.228017	0.657333
218867_MLT1A	chr5	10621781	10622099	319	+	1.29866	2.89336	1.57628	1.95568	0.858379	3.46832	1.52155	3.1334	1.33999	2.96125	1.62126	0.00529636	0.193151
220961_LTR12	chr5	17130284	17131016	733	-	0	2.33571	0.842375	0.496718	1.14991	1.14274	0.458382	2.62854	0.674913	1.89249	1.21758	0.112864	0.534943
223452_LTR12C	chr5	23951094	23952511	1418	+	1.29866	2.03422	0.842375	1.95568	0.491597	2.20914	0.458382	1.19912	0.81414	1.89676	1.08262	0.0109903	0.259595
227125_MLT1L	chr5	33988058	33988304	247	+	1.97085	3.5208	2.87598	3.20555	1.78157	0.851999	2.12664	3.26888	2.25293	3.00661	0.753682	0.463487	0.807034
227811_MLT1J1	chr5	35870564	35870743	180	-	0	0.965692	0.481299	2.46571	0	2.64039	0.805705	1.44784	0.362891	2.03914	1.67625	0.0132	0.274475
227818_MLT1D	chr5	35883634	35884133	500	-	1.06695	2.69533	2.79597	3.59729	1.39232	3.17856	1.69822	1.44784	1.89821	2.92419	1.02599	0.148344	0.577769
229754_MER4-int	chr5	43024477	43024821	345	+	1.06695	2.64131	1.37016	2.56925	1.60027	2.64039	1.52155	2.28924	1.40368	2.54207	1.1384	0.000213481	0.0744022
232104_MLT1H1	chr5	56003145	56003615	471	+	0.790772	0.777367	0.481299	0	0	3.41481	0.805705	0	0.554343	1.84589	1.29155	0.548466	0.840367
215749_ERVL-int	chr5	58981223	58983927	2705	-	0	1.85599	1.75617	3.54745	1.14991	1.3846	1.08542	2.15575	1.12416	2.48407	1.35991	0.0812123	0.50617
234574_HERVL-int	chr5	65487354	65491213	3860	-	1.67356	3.63587	3.28081	4.43042	3.42653	4.6761	2.9514	2.52406	2.97251	4.02923	1.05672	0.168255	0.59723
237570_HERV9NC-int	chr5	76908147	76914258	6112	+	1.06695	0.561693	0.481299	1.79369	0	2.64039	0.458382	0.518031	0.552131	1.6565	1.10437	0.167623	0.59723
240062_HERVL-int	chr5	87049829	87051798	1970	-	0	0.561693	0.481299	2.56925	1.14991	1.77231	0	1.44784	0.489286	1.76075	1.27147	0.055035	0.435818
240316_HERVE-int	chr5	88189235	88190729	1495	-	0	1.65214	1.75617	2.56925	1.14991	1.14274	2.12664	2.81721	1.4547	2.19645	0.741747	0.24305	0.672404
245620_LTR41	chr5	109688257	109688897	641	-	0.790772	0.965692	0	0.865523	1.14991	2.3297	0.805705	1.65992	0.743515	1.58039	0.836872	0.116164	0.537918
251588_MLT1H1	chr5	132453625	132454135	511	-	0.448901	2.19283	1.37016	2.99838	1.14991	2.73075	1.52155	0.898402	1.17632	2.39678	1.22045	0.0841385	0.509734
251589_LTR33	chr5	132455680	132456183	504	+	0.790772	1.65214	0.481299	2.99838	1.39232	0.488515	0.805705	0.898402	0.906698	1.8481	0.941399	0.313591	0.731712
252619_HUERS-P1-int	chr5	138430206	138430275	70	-	1.29866	2.79764	3.22079	3.64559	1.94261	3.04422	3.08457	2.90304	2.59156	3.13738	0.545821	0.204542	0.637562
254993_LTR12C	chr5	150845281	150846933	1653	+	1.06695	1.65214	1.75617	0	1.14991	2.20914	0	2.28924	1.11969	1.77136	0.651669	0.431011	0.788536
256433_MSTB	chr5	157240525	157240927	403	-	0	3.71644	3.33857	4.19156	2.45154	1.3846	1.85559	3.26888	2.33664	3.44847	1.11183	0.237328	0.666877
256474_MER67C	chr5	157477975	157478162	188	-	6.02768	6.15482	6.44959	7.00082	6.39738	7.29694	6.3934	6.84056	6.32643	6.88015	0.553717	0.100336	0.525623
257221_LTR84a	chr5	160485738	160486417	680	+	1.29866	3.36275	2.42223	3.54745	3.76511	3.83693	2.45681	3.80312	2.74986	3.65042	0.900564	0.0672653	0.466228
258034_MER39	chr5	163731294	163731730	437	+	0	1.13159	0	1.15963	0	2.54424	0.805705	2.28924	0.24732	1.92086	1.67354	0.00956867	0.252113
260165_MLT1A0	chr5	173610739	173611092	354	+	0	0.308011	1.57628	1.79369	1.14991	2.20914	0.805705	1.44784	0.990773	1.5918	0.601026	0.331669	0.740827
263082_MER50	chr6	2887877	2887989	113	+	3.78398	4.27329	4.95986	5.6888	4.26933	4.42881	4.27307	5.26982	4.38396	5.03384	0.649878	0.20327	0.635903
268881_LTR14B	chr6	25981968	25982575	608	+	0.790772	2.03422	1.13027	2.56925	1.60027	2.07793	1.3202	1.44784	1.24001	2.08585	0.845841	0.0281205	0.351804
269134_MLT1B	chr6	26541361	26541633	273	-	0	0.561693	2.19125	2.84177	0.491597	0.488515	0	1.19912	0.995123	1.62574	0.630615	0.455318	0.802345
270391_MLT1I	chr6	30296051	30296310	260	-	1.49825	1.65214	1.91609	1.15963	0.491597	2.3297	1.69822	3.06057	1.49185	2.22859	0.736735	0.25792	0.678039
270785_LTR16B2	chr6	31463419	31463715	297	-	5.71328	7.29224	7.12228	7.49754	6.66336	7.06062	6.51052	6.88869	6.58616	7.2032	0.617039	0.0784675	0.497836
270786_ERV3-16A3_I-int	chr6	31463715	31464933	1219	-	8.20907	9.2952	8.98619	9.34597	8.86994	9.40334	8.56567	8.89925	8.68808	9.24889	0.560811	0.0320603	0.359099
270791_ERV3-16A3_I-int	chr6	31468361	31468644	284	-	0	2.69533	2.87598	2.23297	2.55483	3.30159	2.12664	2.98404	2.21599	2.85549	0.639502	0.23153	0.661543
270953_MLT1L	chr6	32577534	32577895	362	+	0.448901	0.965692	0	0	0.491597	2.07793	1.52155	2.28924	0.731618	1.59252	0.860899	0.291559	0.717482
271551_MLT1F	chr6	35352574	35353029	456	-	1.67356	2.52682	1.37016	2.10098	0	1.3846	1.52155	0.898402	1.26993	1.86076	0.590833	0.310636	0.731322
276373_MER90	chr6	57948932	57949265	334	+	1.49825	1.94785	1.91609	2.35389	1.14991	2.20914	1.08542	1.84479	1.45154	2.10316	0.651621	0.0233149	0.337656
284107_MLT1F	chr6	89939043	89939501	459	+	0	1.13159	0.481299	3.49582	0.491597	1.59168	0.458382	0.898402	0.371838	2.19771	1.82587	0.0561695	0.437281
288238_MLT1J2	chr6	107720113	107720352	240	+	1.29866	2.33571	1.91609	3.1398	0.858379	1.77231	1.52155	3.1334	1.44864	2.70338	1.25474	0.0241601	0.340378
290965_MLT1C	chr6	119005939	119006345	407	+	0.790772	0.561693	0	2.10098	0.491597	2.07793	0.458382	0.518031	0.462052	1.51349	1.05144	0.114331	0.537156
300827_LTR19B	chr6	158611715	158612301	587	-	1.29866	3.2944	3.44731	3.86503	2.65122	3.17856	3.20649	3.50678	2.85205	3.48552	0.633475	0.15881	0.584235
300832_LTR19B	chr6	158620829	158621390	562	-	1.06695	3.10769	3.28081	2.75638	1.94261	2.64039	2.45681	3.20273	2.40245	2.94575	0.543299	0.176641	0.605009
310951_MSTC	chr7	30374555	30374824	270	-	1.06695	2.03422	1.37016	0	0	1.14274	0.458382	2.00863	0.818442	1.50182	0.68338	0.353201	0.75239
314699_MLT1E2	chr7	45716652	45717205	554	+	1.29866	5.3578	1.37016	2.75638	2.2194	4.25716	3.14682	5.22056	2.21405	4.70282	2.48878	0.0179015	0.298154
327435_LTR13	chr7	100217446	100218453	1008	-	1.29866	1.28036	0.481299	2.84177	1.78157	0.488515	0	0.518031	1.05207	1.6361	0.584034	0.586059	0.85848
327465_LTR49	chr7	100349364	100349910	547	-	1.29866	3.32898	2.42223	3.38654	2.74157	2.73075	2.35502	3.39273	2.29455	3.2345	0.939954	0.028968	0.351804
327959_LTR12C	chr7	103274079	103275487	1409	-	4.69042	5.74491	4.92263	4.83557	5.04872	5.52682	4.64074	5.30177	4.83534	5.39	0.554654	0.0514874	0.431814
334234_THE1B-int	chr7	128661628	128663174	1547	+	4.23917	4.67401	5.04889	5.6888	4.9191	4.84735	3.73844	4.9041	4.57879	5.08575	0.506966	0.203706	0.635903
334287_MSTB1	chr7	128949802	128950081	280	+	3.1152	3.74233	0.481299	0.865523	1.14991	1.14274	2.72509	4.7505	2.2397	3.47024	1.23054	0.533562	0.838576
334360_HERVL-int	chr7	129444645	129450234	5590	-	0.790772	1.53854	0.842375	1.40327	0.491597	2.07793	1.69822	0.898402	1.03104	1.54052	0.509481	0.19048	0.622737
334417_MLT1O	chr7	129605812	129606087	276	-	0	0.777367	0	1.61164	1.14991	2.3297	1.52155	2.00863	0.825786	1.78879	0.963004	0.0973301	0.525623
335590_Harlequin-int	chr7	135172191	135172846	656	+	3.33985	4.44082	2.71127	3.32869	2.55483	3.04422	3.37212	3.45088	3.04019	3.67098	0.630791	0.173278	0.603581
335592_Harlequin-int	chr7	135173812	135175958	2147	+	0.790772	3.22265	2.31121	3.78115	2.45154	2.64039	1.69822	2.52406	1.94561	3.13217	1.18656	0.0417442	0.39571
335593_HERV3-int	chr7	135175954	135176995	1042	+	0.790772	2.84639	2.31121	3.59729	2.2194	1.93319	1.85559	2.15575	1.90391	2.78503	0.881121	0.152752	0.581147
335594_HERV3-int	chr7	135176993	135180551	3559	+	1.97085	5.11174	4.00549	4.9929	3.92799	2.89588	3.81721	4.62982	3.62346	4.62382	1.00037	0.217277	0.65264
335595_HERV15-int	chr7	135180557	135181466	910	+	2.61117	3.49057	1.57628	1.61164	2.45154	2.54424	1.69822	2.81721	2.15437	2.76431	0.609942	0.300196	0.723587
335596_HERV1_LTRd	chr7	135181466	135181997	532	+	2.52231	3.06729	0.842375	3.86503	1.39232	2.3297	1.69822	1.19912	1.74502	2.9201	1.17508	0.183603	0.618726
339503_LTR49-int	chr7	150549075	150550493	1419	-	3.39094	4.14323	2.06039	2.75638	0.491597	2.44095	2.45681	4.29094	2.43008	3.62737	1.19729	0.13909	0.573969
339510_HERVK14C-int	chr7	150561618	150565017	3400	-	2.61117	4.70066	1.37016	3.6922	1.94261	1.93319	3.56694	4.52544	2.60822	4.03956	1.43134	0.140465	0.574515
339911_LTR12D	chr7	152027644	152028676	1033	-	0	0.561693	0.842375	2.23297	0.491597	2.54424	1.08542	0	0.660153	1.70155	1.0414	0.314821	0.731712
341244_MER34	chr7	156674953	156675123	171	-	1.49825	2.1157	1.13027	1.61164	1.39232	1.77231	0.805705	1.44784	1.23066	1.75852	0.527852	0.0451133	0.410735
341416_MER4E1	chr7	157376904	157377272	369	-	0	1.65214	0	2.46571	0.491597	0.851999	0.805705	1.19912	0.365693	1.67446	1.30877	0.0228737	0.337656
341456_MLT1C	chr7	157611899	157612080	182	+	1.06695	1.41522	0.481299	0.865523	1.14991	2.20914	1.3202	1.44784	1.03685	1.56572	0.528864	0.197048	0.63098
347688_MSTC	chr8	23188055	23188238	184	+	1.29866	2.19283	0.481299	2.10098	1.94261	2.54424	1.3202	2.00863	1.35007	2.22643	0.876359	0.0254107	0.340378
351777_MER39	chr8	38828312	38828805	494	-	0.448901	0.308011	1.13027	2.9222	1.78157	0.488515	0.458382	2.15575	1.06454	1.87549	0.810947	0.498519	0.822709
354449_MLT1B	chr8	51948560	51948935	376	+	2.774	3.18539	2.19125	3.26843	2.0878	0.851999	1.52155	2.72596	2.21171	2.76309	0.55138	0.5784	0.854416
354450_LTR26D	chr8	51949418	51949949	532	+	2.42761	1.65214	1.37016	2.75638	1.60027	2.81578	1.85559	2.41143	1.86948	2.47645	0.60697	0.140854	0.575375
355800_MER50-int	chr8	57202512	57203371	860	-	0.448901	0.965692	0	2.46571	1.14991	1.77231	0	0.518031	0.481299	1.62352	1.14222	0.0897984	0.525414
357945_MamRep605	chr8	65716567	65716854	288	+	0.448901	1.53854	1.37016	0	0.491597	2.20914	1.69822	2.41143	1.1045	1.79171	0.687205	0.426379	0.787769
362307_LTR12C	chr8	83402757	83404051	1295	+	1.06695	3.22265	2.42223	3.44228	1.94261	2.89588	1.69822	3.33214	1.86235	3.23722	1.37487	0.00327899	0.170454
364032_MLT1M	chr8	89934051	89934118	68	-	3.33985	4.06324	3.54856	3.90516	3.62959	4.40163	3.26394	4.01069	3.45316	4.10756	0.654407	0.00323895	0.170454
365651_LTR90B	chr8	96228017	96228311	295	+	2.0993	2.5852	2.42223	3.49582	2.45154	2.97196	1.52155	2.62854	2.1688	2.96864	0.799841	0.038426	0.384618
367439_MSTA	chr8	103243704	103244087	384	-	1.49825	1.75745	0.481299	1.61164	0.491597	1.77231	0.805705	1.84479	0.882643	1.749	0.866355	0.00887837	0.2425
373826_MER92-int	chr8	125946056	125947708	1653	-	3.05311	5.57516	3.68818	4.91638	2.74157	4.53288	2.64108	4.62982	3.09238	4.97476	1.88238	0.00131659	0.140317
373827_MER92-int	chr8	125948003	125948575	573	-	0	4.08364	1.91609	4.05546	0.858379	3.51992	1.08542	2.62854	1.12251	3.67911	2.55661	0.00242981	0.15633
373829_MER92-int	chr8	125948987	125949507	521	-	0.448901	4.16253	1.13027	3.38654	1.60027	2.64039	0.458382	2.41143	0.992768	3.31908	2.32631	0.00363107	0.180045
373830_MER92-int	chr8	125949816	125950350	535	-	1.06695	4.76527	0.842375	3.98231	0	2.3297	0.805705	3.93121	0.730314	3.98372	3.25341	0.00155886	0.143432
374512_LTR8A	chr8	128100639	128101309	671	+	4.93381	4.93211	4.53574	5.29444	4.26933	5.29491	4.43156	5.18674	4.56412	5.18442	0.6203	0.00857601	0.240148
379472_MLT1E2	chr8	143834026	143834590	565	+	2.849	3.60786	3.64316	4.01935	3.62959	3.41481	3.01952	4.15761	3.32859	3.83086	0.502279	0.104365	0.525623
380786_MLT1I	chr9	3691426	3691726	301	-	0.790772	1.13159	1.37016	1.61164	1.94261	2.73075	1.52155	2.72596	1.46336	2.20953	0.74617	0.218808	0.654852
380780_LTR16B2	chr9	3676643	3676844	202	+	0.448901	1.13159	1.13027	2.66585	1.14991	1.59168	0.805705	0.898402	0.910924	1.74578	0.834851	0.156832	0.581955
381428_LTR39	chr9	6717626	6718329	704	+	0.790772	2.64131	0.842375	3.07073	2.90708	2.3297	2.35502	2.15575	2.01257	2.5924	0.579829	0.199208	0.63098
388690_MER4B-int	chr9	37885615	37885683	69	+	0.790772	2.26604	2.19125	2.99838	1.78157	1.77231	1.52155	0.898402	1.65604	2.1764	0.520364	0.466052	0.808721
397942_MLT1J1	chr9	89385021	89385261	241	+	1.06695	2.46597	2.52507	4.19156	2.8268	1.59168	3.20649	3.26888	2.59556	3.18785	0.592284	0.538774	0.840061
398837_MLT2F	chr9	92225670	92225996	327	+	0	1.65214	0.842375	0	0.491597	1.3846	0	2.28924	0.378234	1.54127	1.16303	0.105804	0.525623
399771_LOR1b	chr9	95882956	95883407	452	+	1.67356	1.13159	0.842375	1.15963	0.491597	2.64039	1.85559	2.72596	1.32308	2.1107	0.787616	0.252261	0.675739
407031_LTR8B	chr9	127892575	127893091	517	+	0	0	1.37016	2.23297	0.858379	1.77231	1.08542	2.00863	0.910733	1.716	0.80527	0.295638	0.722219
407306_MER21A	chr9	129911162	129911650	489	+	0	2.26604	0.842375	2.10098	0	0	0.805705	2.00863	0.470146	1.82008	1.34993	0.0896892	0.525414
725998_LTR53	chrUn_GL000219v1	56265	56591	327	-	3.53419	3.93433	1.75617	2.56925	2.8268	4.9259	2.9514	3.20273	2.8969	3.92666	1.02976	0.205456	0.639155
725999_LTR53-int	chrUn_GL000219v1	56998	58305	1308	-	4.6279	6.29706	4.40688	4.31593	6.04463	6.85516	4.96841	5.60042	5.16245	6.03804	0.875589	0.294143	0.720383
726000_LTR53-int	chrUn_GL000219v1	58601	59054	454	-	2.0993	4.20038	1.75617	1.15963	4.29946	4.84735	3.14682	3.84709	3.17836	3.99539	0.817038	0.514501	0.832889
421575_MLT1J1	chrX	39321675	39322147	473	-	0.448901	1.85599	0.481299	1.79369	0.858379	0.488515	0	2.52406	0.478713	1.83208	1.35337	0.0382566	0.384618
421893_MSTB	chrX	39849431	39849615	185	+	2.21723	2.1157	1.37016	1.15963	0	2.20914	0.805705	2.00863	1.31947	1.92752	0.608044	0.190898	0.622737
426434_LTR3A	chrX	53163358	53163826	469	-	0	1.13159	0.842375	2.35389	1.39232	2.3297	0.805705	1.19912	0.841168	1.87046	1.0293	0.0668841	0.465589
426561_LTR43-int	chrX	53576946	53576998	53	+	1.06695	5.08164	3.81547	4.61123	3.96597	4.55778	4.48072	4.44195	3.7583	4.69475	0.936452	0.136895	0.567843
428065_HERVFH21-int	chrX	64842898	64848198	5301	+	1.49825	2.46597	2.31121	4.37427	1.14991	0	1.08542	3.71094	1.60039	3.33482	1.73443	0.304891	0.725213
428068_HERVFH21-int	chrX	64848897	64850686	1790	+	1.67356	2.33571	2.19125	2.75638	2.0878	1.59168	1.08542	3.50678	1.82069	2.71072	0.890034	0.146308	0.577769
428069_LTR21C	chrX	64850687	64851086	400	+	1.29866	2.19283	1.91609	1.95568	1.60027	2.44095	0.458382	2.62854	1.41143	2.32661	0.915183	0.0290958	0.351804
428070_LTR21B	chrX	64850818	64851088	271	+	0.448901	1.65214	1.57628	1.95568	0	1.14274	0	2.52406	0.666075	1.90516	1.23908	0.0317242	0.359099
429471_MER11C	chrX	73807129	73808197	1069	+	2.98823	2.98295	2.79597	3.38654	2.55483	3.61777	2.8799	3.56059	2.81337	3.40732	0.593948	0.0142043	0.284
452940_MER39	chrY	7330690	7330921	232	-	1.49825	3.06729	0	0	2.45154	2.64039	0	0	1.36387	2.05459	0.690716	0.682865	0.906098
457111_HERV3-int	chrY	21240701	21249208	8508	-	1.97085	3.45969	0	0	0.858379	3.11303	0	0	0.951028	2.43656	1.48553	0.411216	0.778113
647559_MLT1J	chr17	43917731	43917833	103	-	1.06695	1.53854	1.37016	1.40327	0.858379	2.89588	1.99747	2.00863	1.39039	2.0889	0.698512	0.178265	0.608632
163736_LTR12C	chr4	6672540	6673747	1208	+	0.790772	1.28036	1.57628	2.84177	0.491597	0.488515	0.458382	1.84479	0.905351	1.8672	0.961854	0.210026	0.644067
521230_HERV9NC-int	chr12	8788668	8793938	5271	+	1.67356	2.46597	0.842375	1.95568	0.858379	2.54424	1.99747	1.44784	1.43149	2.16712	0.735628	0.0972458	0.525623
521231_HERV9NC-int	chr12	8793934	8794541	608	+	1.67356	3.36275	1.91609	2.84177	0.858379	2.20914	0	0	1.28939	2.52857	1.23918	0.291709	0.717482
102206_THE1B-int	chr2	203307892	203309463	1572	+	1.49825	1.53854	1.57628	2.35389	0.858379	2.3297	0.805705	2.00863	1.22774	2.09322	0.865481	0.020404	0.319233
592723_LTR12_	chr14	73567334	73568063	730	+	1.67356	1.85599	1.13027	0.496718	0.858379	1.59168	1.08542	2.52406	1.2194	1.78628	0.566882	0.381755	0.761384
416943_MER52A	chrX	23765901	23767519	1619	-	1.29866	1.13159	0.481299	1.61164	1.39232	1.59168	1.52155	2.52406	1.22527	1.80869	0.583419	0.19868	0.63098
215907_LTR40b	chr5	346712	346958	247	+	0.448901	0.965692	2.06039	2.10098	1.39232	2.89588	1.3202	0.518031	1.41386	1.9182	0.504331	0.636938	0.88576
301221_MER77B	chr6	160092909	160093279	371	-	0.790772	2.89336	0.842375	1.40327	1.39232	0	1.3202	2.15575	1.11187	1.95708	0.845213	0.440229	0.790244
325479_MSTC	chr7	91871789	91872182	394	+	0.448901	1.75745	1.75617	2.9222	0.858379	1.14274	1.08542	1.44784	1.11736	1.99068	0.87332	0.151889	0.580549
561580_THE1A-int	chr13	52015828	52017405	1578	+	3.39094	4.72689	4.35198	4.87652	4.07433	3.61777	3.73844	4.25875	3.93319	4.4475	0.514302	0.220018	0.654852
561581_THE1A	chr13	52017405	52017761	357	+	2.0993	2.5852	2.42223	2.56925	1.14991	2.81578	2.12664	2.41143	2.02068	2.60271	0.582026	0.0665644	0.465571
500046_THE1B	chr11	43895210	43895566	357	+	0.448901	1.65214	0.481299	1.15963	0	2.3297	0.805705	0.518031	0.46179	1.56511	1.10332	0.0570998	0.440387
614235_MLT1J2	chr15	79314360	79314713	354	-	1.49825	1.65214	1.37016	2.35389	1.39232	2.07793	0.805705	1.19912	1.29028	1.88489	0.594614	0.111225	0.531868
529572_MLT1J	chr12	45190569	45191052	484	+	1.06695	0.777367	1.37016	1.15963	0.491597	2.64039	0.805705	1.19912	0.969749	1.64143	0.671681	0.300472	0.723587
194151_MLT1D	chr4	112180671	112180930	260	+	0	2.26604	0.481299	0.865523	1.94261	2.97196	1.08542	1.65992	1.06385	2.14062	1.07677	0.133424	0.56344
723210_MER49	chr22	39068364	39068978	615	+	0	2.40218	0.481299	1.61164	0.858379	1.59168	0.458382	3.26888	0.481041	2.39197	1.91093	0.00658484	0.205607
722659_MER31B	chr22	36228974	36229427	454	+	0	2.19283	1.91609	2.99838	1.39232	2.07793	0.805705	1.65992	1.1933	2.31796	1.12466	0.0518201	0.431881
722590_MER4B	chr22	36153694	36154284	591	-	0	2.5852	2.62106	2.66585	1.94261	2.64039	1.52155	2.52406	1.79358	2.6049	0.811318	0.0995914	0.525623
293977_MLT1E2	chr6	131352506	131353170	665	+	1.49825	2.52682	0.842375	0.865523	1.78157	2.44095	1.52155	2.15575	1.44983	2.12689	0.677065	0.225734	0.654852
129881_MSTB	chr3	69060652	69061050	399	+	0	1.53854	1.13027	2.46571	1.78157	1.93319	1.3202	1.65992	1.18967	1.94561	0.755941	0.0986086	0.525623
678406_LTR48B	chr19	18997814	18998290	477	+	0	1.13159	1.13027	1.95568	0.491597	0	1.3202	2.41143	0.826193	1.6311	0.804912	0.334803	0.741824
406551_MLT1E3	chr9	124859329	124859487	159	+	1.29866	1.75745	0	1.61164	0	1.14274	1.52155	1.84479	0.87401	1.61318	0.739168	0.0903378	0.525623
675049_MLT1D	chr19	4955131	4955392	262	-	0.790772	1.41522	1.37016	2.23297	0	1.14274	1.3202	1.44784	0.965692	1.62106	0.655364	0.131896	0.561558
410242_MLT1G1	chrX	2905910	2906056	147	+	0.448901	1.53854	1.13027	1.61164	1.14991	2.07793	0.805705	1.44784	0.910924	1.69053	0.779604	0.0110346	0.259595
719000_LTR51	chr22	20058675	20059274	600	-	0	1.85599	1.75617	2.84177	2.33999	0.851999	0.458382	1.84479	1.43496	2.01667	0.581713	0.33725	0.742458
619122_MLT1C	chr15	100568325	100568681	357	+	1.29866	2.26604	2.06039	3.20555	1.60027	0	0.805705	1.19912	1.51235	2.11528	0.60293	0.769717	0.935661
619129_MER51-int	chr15	100584935	100586879	1945	+	0.448901	0.308011	0.481299	1.61164	1.39232	2.07793	1.3202	2.00863	0.978745	1.64847	0.669721	0.268882	0.693113
326886_HERVE-int	chr7	97951318	97955393	4076	-	1.82985	3.42814	3.39397	2.23297	0.858379	3.41481	1.52155	2.62854	2.2289	3.01409	0.785192	0.146059	0.577769
98971_MLT1A0	chr2	189476204	189476543	340	+	0	2.64131	1.13027	2.35389	1.14991	1.3846	0.805705	0.898402	0.839153	1.98422	1.14507	0.0756992	0.493884
553238_ERV24_Prim-int	chr13	112590275	112592191	1917	+	1.06695	2.40218	0.842375	1.15963	0	2.73075	1.52155	0.518031	0.955871	1.96255	1.00668	0.2153	0.650338
398562_MLT1C	chr9	91290919	91291279	361	-	1.82985	2.93885	3.33857	3.64559	3.05554	3.79566	2.35502	3.39273	2.76027	3.4781	0.717824	0.086227	0.517523
593052_MLT1F1	chr14	75517355	75517709	355	+	0.448901	2.19283	1.57628	0	0.491597	2.3297	1.08542	1.44784	0.97728	1.73628	0.759	0.359954	0.755934
687137_HERV3-int	chr19	53433580	53435083	1504	-	1.82985	3.22265	2.87598	2.66585	1.94261	2.20914	2.2455	3.20273	2.28407	2.88323	0.59916	0.124779	0.552394
687139_HERV3-int	chr19	53435602	53437041	1440	-	0	2.33571	1.75617	2.56925	0	2.07793	1.3202	1.44784	0.97728	2.16454	1.18727	0.0402522	0.392367
687140_HERV3-int	chr19	53437337	53438199	863	-	0.448901	2.1157	0.842375	1.95568	1.39232	0	0	1.19912	0.761923	1.52469	0.762767	0.296683	0.722839
216019_MER57E1	chr5	988076	988231	156	-	0.790772	1.28036	1.13027	1.79369	2.2194	3.04422	1.3202	1.65992	1.46897	2.11312	0.644143	0.280998	0.704792
215992_MER21B	chr5	868949	869120	172	-	0	0	1.57628	2.10098	1.14991	2.07793	0.805705	1.44784	0.990773	1.61353	0.622758	0.412739	0.778647
601378_MLT1E1	chr14	105173372	105173899	528	+	1.67356	2.69533	1.13027	0.865523	0.491597	1.59168	2.2455	2.72596	1.52695	2.16422	0.637278	0.358579	0.754643
269071_MLT2B3	chr6	26394279	26394857	579	+	2.61117	2.40218	2.71127	3.26843	2.8268	3.24138	2.35502	3.93121	2.63633	3.30867	0.672332	0.125782	0.552394
269078_LTR33	chr6	26407223	26407632	410	+	0.448901	1.53854	1.13027	2.35389	1.39232	0	0.805705	2.00863	0.986775	1.70498	0.718208	0.378092	0.761283
549047_MER48	chr12	121018154	121018523	370	-	3.66448	2.84639	2.71127	3.38654	2.65122	4.88718	3.31904	2.41143	3.14938	3.71598	0.566594	0.634743	0.88576
549050_MER89	chr12	121019658	121020005	348	-	3.53419	3.79275	2.06039	4.3454	2.8268	4.40163	2.8799	2.98404	2.91705	3.98265	1.0656	0.0558562	0.437229
541240_MLT1B	chr12	92482932	92483314	383	+	0	1.53854	0	1.40327	0.491597	1.3846	0.805705	2.90304	0.365693	1.96726	1.60157	0.0119564	0.270566
640895_LTR5B	chr17	6646382	6647360	979	+	0.448901	1.41522	1.37016	1.95568	1.14991	2.89588	1.69822	0.518031	1.23481	1.94682	0.712017	0.383895	0.76282
655424_MER72	chr17	82457486	82457784	299	-	2.0993	2.84639	1.75617	1.61164	1.94261	2.64039	1.69822	3.26888	1.88284	2.70719	0.824355	0.0958238	0.525623
686311_MER41A	chr19	51409937	51410487	551	-	1.29866	1.94785	0.842375	0	0	3.17856	1.08542	2.81721	0.882643	2.38957	1.50692	0.174321	0.603911
10057_LTR33	chr1	43354640	43354999	360	-	1.67356	1.53854	0.842375	2.23297	0.858379	1.93319	0.458382	1.44784	1.03034	1.82304	0.7927	0.0383072	0.384618
713575_MER4A1	chr21	32740053	32740486	434	+	0	1.85599	1.91609	1.40327	0.858379	2.44095	0.805705	1.44784	1.05918	1.8503	0.791117	0.101023	0.525623
187667_MSTA	chr4	86924794	86925216	423	-	0.790772	2.40218	0.842375	1.40327	2.55483	2.07793	0.458382	2.28924	1.42935	2.09094	0.66159	0.142489	0.577769
256524_MER41A	chr5	157658753	157659288	536	+	0	2.40218	1.75617	2.10098	0.858379	0.488515	1.85559	1.84479	1.29425	1.86503	0.570775	0.366865	0.756581
271766_MER41D	chr6	36353013	36353561	549	-	1.97085	2.1157	2.95196	3.1398	2.2194	3.66437	1.69822	2.72596	2.28983	3.01984	0.730001	0.149111	0.577769
560985_MLT1A0-int	chr13	49425641	49426387	747	-	1.29866	1.75745	1.75617	1.40327	0	0.488515	1.3202	2.72596	1.22265	1.81198	0.589335	0.435262	0.789504
677351_MLT1K	chr19	13766169	13766381	213	-	0	0.561693	1.91609	3.07073	0.858379	0	1.52155	2.62854	1.24154	2.09271	0.85118	0.590399	0.85848
143381_THE1C-int	chr3	122122151	122123661	1511	+	0.448901	1.13159	0.481299	1.79369	0	2.20914	0.458382	2.28924	0.360364	1.92315	1.56278	0.00197516	0.150644
678241_MLT1C	chr19	17894774	17895219	446	+	2.21723	1.75745	2.06039	2.84177	1.60027	2.54424	1.3202	2.72596	1.84298	2.5235	0.68052	0.0819527	0.506703
93988_THE1A	chr2	169686861	169687215	355	-	1.06695	1.13159	0.481299	0	0.858379	2.44095	0	1.44784	0.656268	1.50449	0.848226	0.283426	0.707948
93989_THE1A-int	chr2	169687215	169688904	1690	-	1.97085	2.26604	2.52507	2.99838	1.60027	2.73075	1.3202	3.06057	1.92647	2.79608	0.869605	0.0283952	0.351804
123166_MLT1O	chr3	39264864	39265021	158	+	0	1.85599	2.62106	3.07073	1.60027	2.81578	0.458382	0	1.53082	2.32647	0.795646	0.433341	0.78925
166786_MSTC	chr4	15789531	15789971	441	+	0.790772	0.965692	0.481299	3.20555	0.858379	1.14274	1.3202	0.898402	0.894527	1.93074	1.03621	0.278621	0.703758
675425_HERVS71-int	chr19	6656642	6657126	485	-	0.790772	2.1157	0.842375	1.79369	1.39232	1.3846	0.805705	1.44784	0.981122	1.71589	0.734771	0.0171947	0.295426
675426_HERVS71-int	chr19	6657424	6657891	468	-	1.49825	1.75745	1.57628	1.61164	0.858379	2.73075	1.69822	2.00863	1.44162	2.09584	0.654224	0.0938521	0.525623
675427_HERVS71-int	chr19	6658199	6659341	1143	-	1.67356	3.10769	2.31121	3.44228	2.8268	3.35924	1.52155	2.28924	2.17943	3.11437	0.934936	0.0521484	0.431881
675431_LTR6A	chr19	6661214	6661723	510	-	3.62234	4.06324	2.79597	3.1398	3.53157	4.6761	3.08457	3.80312	3.29671	4.02359	0.726874	0.125949	0.552394
125782_MLT1A	chr3	48292064	48292170	107	-	0.790772	3.02574	3.02396	3.73736	2.98313	3.61777	2.8799	2.98404	2.65145	3.3809	0.729449	0.161839	0.586736
8711_MER21C	chr1	37572251	37572964	714	+	0	0.777367	1.13027	1.15963	0.491597	2.3297	0.805705	1.65992	0.665165	1.6011	0.935937	0.078432	0.497836
328426_MLT1D	chr7	105922388	105922889	502	+	1.29866	2.69533	1.57628	2.66585	0	0	0	1.19912	0.89569	2.01069	1.115	0.277833	0.703422
683593_LTR1A2	chr19	41536366	41537235	870	+	3.05311	3.93433	2.06039	3.6922	2.45154	2.89588	2.35502	4.55225	2.52713	3.88555	1.35842	0.0182916	0.298154
683597_LTR1A2	chr19	41539834	41540526	693	+	2.61117	4.42492	2.06039	3.78115	2.33999	4.60626	2.35502	4.29094	2.35473	4.3067	1.95197	9.19e-05	0.0648917
138300_HERVK-int	chr3	101692861	101698340	5480	+	1.06695	3.32898	2.95196	2.66585	1.78157	2.07793	1.08542	2.41143	1.9442	2.69694	0.752737	0.131783	0.561558
32865_HERVL-int	chr1	161431930	161433899	1970	-	2.98823	4.57658	2.31121	3.1398	2.90708	4.06229	2.9514	3.84709	2.81424	3.99485	1.18061	0.016363	0.289768
101820_LTR5_Hs	chr2	201139001	201139967	967	+	6.3581	6.72492	6.13666	6.71484	6.12242	7.25951	6.26592	7.13469	6.22406	6.97892	0.754862	0.00274121	0.162658
101823_MLT2A2	chr2	201164315	201164753	439	-	3.33985	6.41044	5.76834	6.55997	5.93393	5.95912	5.42311	6.57897	5.39808	6.39758	0.9995	0.0877081	0.521796
101824_MLT1A0	chr2	201164753	201165094	342	-	4.21101	6.34433	6.2686	6.5849	5.92431	6.02306	5.24952	6.7738	5.6028	6.45822	0.855423	0.0787922	0.498914
30043_THE1D	chr1	147175356	147175747	392	+	1.29866	2.26604	0.481299	0.865523	0	1.93319	1.69822	1.84479	1.0181	1.81178	0.793679	0.129773	0.55778
76093_MLT1K	chr2	96242349	96242673	325	+	2.21723	2.26604	1.57628	3.20555	1.94261	2.54424	1.08542	3.1334	1.76532	2.84011	1.07479	0.0178677	0.298154
521591_LOR1-int	chr12	9951519	9951756	238	+	0	0.965692	1.13027	2.84177	1.60027	0	0.805705	0.898402	0.994399	1.58328	0.58888	0.684619	0.906098
521008_LTR16E1	chr12	8092268	8092656	389	+	0.790772	2.03422	0.842375	2.35389	1.14991	0	1.69822	1.65992	1.16784	1.74071	0.572872	0.51299	0.83251
216068_MER50	chr5	1349092	1349582	491	-	1.67356	3.5208	3.49889	3.54745	2.0878	1.77231	1.99747	2.81721	2.5071	3.07185	0.564752	0.341389	0.74744
9375_LTR78	chr1	40493406	40493666	261	-	1.49825	1.75745	0	1.95568	0	0	1.52155	2.15575	0.944109	1.66857	0.724464	0.322068	0.735312
17545_HERV9-int	chr1	74741114	74742798	1685	-	0	1.28036	0.842375	1.95568	0.858379	1.77231	0	1.65992	0.486972	1.68751	1.20054	0.00469732	0.187899
249318_MLT1A0	chr5	123402753	123403091	339	+	0	1.53854	2.42223	2.46571	1.39232	2.44095	1.69822	2.41143	1.61235	2.26146	0.649103	0.183016	0.618301
42131_LTR8	chr1	201515279	201516005	727	-	0.448901	2.84639	2.31121	3.38654	1.39232	1.3846	1.69822	1.84479	1.60857	2.5761	0.967526	0.182857	0.618301
42135_LTR49	chr1	201519080	201519488	409	-	0.790772	2.33571	1.75617	3.1398	1.60027	1.93319	1.3202	1.44784	1.41102	2.35113	0.940114	0.0879104	0.521796
696450_HERVE-int	chr20	24927944	24932579	4636	+	0.448901	1.65214	0.842375	0.865523	1.14991	2.73075	1.08542	1.44784	0.906698	1.84107	0.934369	0.108646	0.525776
238255_LTR6A	chr5	80111183	80111745	563	-	1.29866	1.75745	1.37016	1.79369	0.858379	2.73075	0.805705	0.898402	1.10534	1.94017	0.834824	0.12683	0.552394
578822_LTR73	chr13	113188387	113188903	517	+	0	1.41522	2.52507	3.20555	2.2194	2.44095	1.99747	2.28924	1.94542	2.47314	0.527717	0.374359	0.760489
578823_MSTB1	chr13	113188935	113189330	396	+	0	1.65214	1.57628	1.95568	0.858379	1.77231	1.08542	1.19912	0.984954	1.67061	0.68566	0.0820831	0.506703
86400_MLT1G1	chr2	135995979	135996475	497	+	0.448901	1.85599	0.481299	2.10098	1.14991	2.64039	1.3202	0.898402	0.90246	2.00081	1.09835	0.0538893	0.432035
32560_ERVL-E-int	chr1	160276340	160276689	350	-	1.06695	0.777367	0.481299	1.79369	1.14991	1.14274	0.805705	2.00863	0.898789	1.51261	0.613817	0.136217	0.567441
628023_LTR83	chr16	30445763	30445827	65	-	1.06695	2.98295	2.42223	3.73736	1.94261	2.81578	2.45681	2.28924	2.06944	3.05189	0.98245	0.0670827	0.465965
719763_LTR46	chr22	23912909	23913264	356	+	0.790772	2.33571	1.13027	1.40327	0	0.488515	1.08542	2.00863	0.81578	1.7137	0.897915	0.145469	0.577769
209830_LTR56	chr4	168383313	168383755	443	-	0.448901	2.5852	2.06039	3.98231	2.8268	3.79566	2.72509	2.00863	2.26626	3.31168	1.04542	0.188586	0.622737
404507_LTR104_Mam	chr9	114893655	114893988	334	+	5.65177	6.95	5.62507	6.82882	5.10089	6.89476	4.66221	5.99177	5.31529	6.71407	1.39878	0.00509185	0.192877
404512_MER54B	chr9	114902837	114903617	781	+	6.55015	8.8271	7.69966	8.72708	7.02919	8.56355	7.08822	8.48652	7.15047	8.65727	1.50679	0.0007543	0.101296
364033_LTR67B	chr8	89934371	89934593	223	+	4.96786	5.33246	5.19653	6.09683	5.13467	5.33864	4.80421	5.26982	5.03381	5.55292	0.519114	0.0658072	0.465571
371975_LTR8	chr8	119868329	119868907	579	+	0.448901	0.561693	1.37016	1.61164	0.858379	2.44095	0.458382	0.518031	0.835318	1.5102	0.674885	0.365577	0.756581
650245_MER67B	chr17	56832245	56832821	577	+	2.61117	3.60786	3.02396	3.1398	1.39232	2.89588	2.80467	2.52406	2.57628	3.09597	0.519686	0.223376	0.654852
505463_LTR53	chr11	71474794	71475135	342	-	0.448901	1.75745	0.481299	0.496718	1.78157	2.44095	0.458382	0.518031	0.920865	1.54275	0.621888	0.414352	0.780057
580223_LTR12D	chr14	23635626	23636652	1027	+	0	3.42814	0	2.66585	0	3.99095	1.85559	1.65992	0.726613	3.17672	2.45011	0.0112768	0.259609
580224_HERV9NC-int	chr14	23636652	23637705	1054	+	0.790772	3.49057	1.13027	1.61164	0	1.77231	1.52155	1.19912	0.961623	2.32251	1.36088	0.101888	0.525623
580407_HERVK-int	chr14	24011390	24015051	3662	-	0	1.94785	1.13027	0.865523	1.39232	1.93319	1.08542	1.44784	0.988412	1.612	0.623587	0.157462	0.581955
159026_MER31-int	chr3	186478087	186478312	226	+	0.448901	1.94785	0.481299	1.95568	0	1.59168	1.3202	2.52406	0.645702	2.04466	1.39895	0.00514658	0.192877
159027_MER31-int	chr3	186478508	186478861	354	+	0.448901	2.40218	0	0	0	1.14274	0.458382	2.00863	0.244583	1.64593	1.40135	0.0784051	0.497836
159028_MER31-int	chr3	186478861	186479383	523	+	1.06695	2.89336	0.481299	0.865523	0	1.77231	0.458382	3.33214	0.552131	2.5071	1.95497	0.0286506	0.351804
159048_MER90a	chr3	186552265	186552871	607	+	0.448901	1.75745	1.57628	2.9222	2.2194	0.488515	1.52155	2.41143	1.56986	2.14437	0.574517	0.506062	0.827054
330114_MLT1A1	chr7	112344989	112345388	400	-	0	1.75745	1.13027	2.35389	0.858379	0	1.52155	1.44784	0.976913	1.61129	0.634377	0.422366	0.785055
605988_THE1D-int	chr15	35486677	35488328	1652	-	0	1.13159	1.91609	2.75638	0.858379	0	1.3202	2.15575	1.18333	1.8484	0.66507	0.52799	0.838576
92452_ERVL-E-int	chr2	162075544	162076401	858	-	2.32625	2.98295	3.33857	3.86503	2.2194	3.04422	2.2455	2.28924	2.61648	3.15437	0.537897	0.268132	0.693113
533425_MLT1D-int	chr12	63782208	63783183	976	-	0.790772	1.53854	1.13027	2.10098	0.858379	2.3297	1.3202	1.19912	1.04072	1.85977	0.819054	0.0363927	0.37715
469497_THE1A-int	chr10	49438570	49440146	1577	-	0	0.777367	0.481299	1.95568	0.858379	2.07793	0.458382	0.898402	0.481041	1.54584	1.0648	0.0439335	0.404565
143433_MER11B	chr3	122435564	122436603	1040	+	1.06695	2.1157	1.57628	2.10098	2.0878	2.20914	1.08542	2.00863	1.51728	2.11036	0.593088	0.03716	0.381912
476569_LTR24B	chr10	80505828	80505994	167	-	0	2.1157	0.842375	1.40327	2.45154	2.07793	0.805705	1.84479	1.32351	1.88684	0.563329	0.172223	0.602033
476570_LTR24B	chr10	80506270	80506570	301	-	1.29866	1.28036	1.91609	3.6922	0	0	1.3202	1.44784	1.28259	2.25422	0.971628	0.606293	0.870028
476572_MLT1B	chr10	80515153	80515570	418	-	0.790772	1.41522	1.37016	2.99838	0.491597	1.77231	1.08542	2.00863	0.971406	2.17776	1.20635	0.028491	0.351804
476575_LTR107_Mam	chr10	80526127	80526223	97	-	0.448901	1.28036	0	0	0.491597	2.73075	1.08542	0.518031	0.559002	1.52344	0.964434	0.3621	0.755934
476578_MLT1J2	chr10	80528021	80528346	326	-	2.32625	3.71644	2.42223	2.56925	3.05554	3.79566	2.35502	2.52406	2.57319	3.27497	0.701777	0.167999	0.59723
348497_MamGyp-int	chr8	26507740	26508856	1117	-	1.67356	2.89336	2.87598	4.25505	1.78157	2.54424	3.08457	3.84709	2.48877	3.54683	1.05806	0.105476	0.525623
705323_MER31-int	chr20	63529149	63529330	182	-	0	0.965692	0.481299	2.9222	0	0	0	0	0.136191	1.5277	1.3915	0.268934	0.693113
102833_MLT1A1	chr2	206115272	206115562	291	+	1.67356	1.65214	2.31121	3.20555	1.78157	2.64039	1.52155	2.98404	1.8542	2.72874	0.874542	0.0825377	0.506703
102836_MSTB-int	chr2	206120261	206120821	561	+	0.790772	3.06729	3.15818	3.49582	2.55483	3.35924	2.45681	2.62854	2.46094	3.17429	0.713347	0.14907	0.577769
54565_LTR40b	chr2	3476220	3476658	439	-	0.448901	1.28036	1.37016	2.9222	2.33999	0.488515	1.3202	2.52406	1.52482	2.10131	0.576498	0.547496	0.840367
443316_MER90a	chrX	130124632	130125226	595	-	0.448901	1.65214	0.481299	1.79369	0	2.44095	0.458382	2.15575	0.360364	2.04404	1.68368	0.000230848	0.0744022
312679_LTR12_	chr7	37353223	37353900	678	-	1.67356	2.40218	1.91609	2.23297	1.78157	2.3297	1.99747	2.62854	1.8475	2.40586	0.55836	0.00238202	0.15633
638799_MER4A1	chr16	85935247	85935660	414	-	1.29866	2.03422	1.13027	0.496718	0.858379	0.488515	0.805705	2.98404	1.03738	1.88967	0.852286	0.473353	0.811498
655117_Harlequin-int	chr17	80397781	80399793	2013	+	1.82985	3.63587	3.89453	4.40265	3.42653	4.40163	3.69744	3.61247	3.39753	4.06499	0.667461	0.175415	0.604415
480612_MLT2B3	chr10	96165795	96166357	563	-	0.790772	2.03422	1.57628	1.40327	1.39232	2.54424	1.52155	1.44784	1.35163	1.93565	0.58402	0.149605	0.577769
129874_LTR87	chr3	68996323	68996849	527	-	0	0.777367	0.842375	1.61164	0.491597	2.3297	0	1.19912	0.378234	1.5961	1.21787	0.025815	0.340378
687580_MLT1C	chr19	55048842	55049224	383	+	1.29866	1.53854	0.481299	2.46571	1.39232	0.851999	1.69822	2.90304	1.28185	2.14682	0.864972	0.221209	0.654852
519846_MLT1H1	chr12	976328	976809	482	+	1.06695	1.28036	0.481299	1.79369	1.14991	2.07793	1.08542	1.84479	0.969381	1.77716	0.807776	0.0127602	0.270566
399769_MLT1D	chr9	95874437	95874902	466	+	0.448901	1.53854	0.842375	0.496718	1.14991	1.93319	1.3202	1.84479	0.977097	1.55176	0.574665	0.227202	0.656747
150242_THE1D	chr3	150706990	150707167	178	-	1.97085	2.1157	0.481299	2.84177	2.45154	3.11303	1.3202	3.1334	1.73151	2.85449	1.12299	0.0435778	0.402439
588913_MLT1F1	chr14	57275058	57275666	609	-	1.82985	3.02574	2.79597	3.26843	1.60027	3.24138	2.80467	3.75777	2.35889	3.34922	0.990335	0.0233086	0.337656
300852_THE1D	chr6	158768047	158768411	365	+	2.61117	3.18539	3.22079	3.32869	2.98313	4.02707	2.8799	3.20273	2.94021	3.48072	0.540504	0.0732038	0.482662
502476_MER87B	chr11	59147042	59147314	273	-	0.790772	1.85599	2.31121	2.75638	1.94261	2.54424	1.99747	2.15575	1.86096	2.36919	0.508224	0.194818	0.629157
37862_MLT1F1	chr1	184875221	184875725	505	-	0.790772	2.40218	0.481299	1.79369	0	0	0.458382	1.65992	0.459432	1.69075	1.23132	0.104322	0.525623
533029_ERV3-16A3_I-int	chr12	62252040	62253373	1334	-	0	1.28036	1.37016	1.79369	1.78157	2.54424	0	1.19912	1.00414	1.80993	0.805787	0.150712	0.577769
166735_MER21C	chr4	15677256	15678023	768	+	0	2.26604	0.842375	0	0.491597	2.3297	1.08542	1.44784	0.660153	1.76182	1.10166	0.176242	0.604415
673197_LTR64	chr18	74517231	74517740	510	-	0	1.85599	1.75617	2.99838	1.60027	0.851999	1.08542	0.898402	1.25278	1.93357	0.680794	0.432235	0.788536
271553_MLT1D	chr6	35357982	35358483	502	+	1.29866	1.28036	2.06039	2.84177	1.39232	1.77231	0.458382	1.65992	1.41007	2.0156	0.605535	0.257897	0.678039
217933_MSTB	chr5	7898881	7899265	385	-	0.790772	1.85599	1.75617	2.23297	0.858379	2.44095	0.458382	1.19912	1.05224	2.00423	0.95199	0.0475808	0.41672
405934_MLT1C	chr9	120814100	120814497	398	-	0	0.965692	0	1.79369	0.858379	2.20914	0	1.65992	0.266936	1.7229	1.45597	0.00512474	0.192877
30634_MER49	chr1	149705128	149705743	616	+	2.52231	3.22265	2.19125	2.46571	1.39232	1.93319	1.52155	2.98404	1.98258	2.73281	0.750229	0.107492	0.525623
32860_MLT1A0	chr1	161425418	161425756	339	+	2.774	3.2944	0.842375	3.1398	1.94261	3.83693	1.69822	2.00863	1.97471	3.20707	1.23236	0.0635021	0.458895
32966_MLT1A0	chr1	161714022	161714394	373	+	0	2.33571	1.37016	3.6922	2.0878	4.58225	3.08457	5.58752	2.02848	4.49208	2.4636	0.0435704	0.402439
514770_HERV9-int	chr11	110404839	110406480	1642	+	0.790772	1.28036	0.842375	2.66585	1.14991	2.97196	1.08542	1.84479	0.975263	2.33721	1.36195	0.021317	0.327165
137906_MSTA-int	chr3	100179224	100180827	1604	-	0	0.308011	1.13027	1.15963	1.60027	2.73075	1.3202	1.65992	1.124	1.7301	0.606099	0.49075	0.817978
646224_MLT1L	chr17	35096333	35096578	246	+	0.448901	1.28036	1.37016	2.75638	1.39232	1.59168	1.85559	1.44784	1.34965	1.89995	0.550301	0.303375	0.724856
623392_LTR12C	chr16	16103819	16105191	1373	-	0.448901	1.94785	1.37016	2.84177	1.14991	1.14274	0	2.72596	0.841772	2.31114	1.46937	0.030531	0.358657
203352_THE1C	chr4	143870817	143871195	379	-	0	0.965692	0.481299	0.865523	2.65122	2.3297	0	2.28924	1.27471	1.77505	0.500342	0.31134	0.731712
231285_LTR12B	chr5	53112337	53112787	451	+	2.69488	3.71644	3.15818	4.01935	3.58147	4.19511	3.14682	3.50678	3.17911	3.88374	0.70463	0.0237671	0.340378
161561_MER21C	chr3	197691862	197692626	765	+	0	1.41522	0	1.79369	0.858379	1.59168	1.69822	1.84479	0.819259	1.67129	0.852034	0.050363	0.427158
655034_MER21C	chr17	80102313	80103007	695	+	2.21723	1.75745	0.481299	2.23297	0	3.17856	1.08542	1.44784	1.19661	2.31208	1.11548	0.0947296	0.525623
311019_LTR12	chr7	30570051	30570902	852	+	0	2.79764	1.13027	1.40327	1.94261	0.488515	0.805705	0.518031	1.13439	1.6361	0.501717	0.639953	0.888375
327433_MLT1A0	chr7	100212980	100213310	331	-	0.448901	1.75745	2.42223	1.79369	1.78157	3.41481	1.85559	1.84479	1.78471	2.39951	0.6148	0.360549	0.755934
21221_LTR12C	chr1	89127018	89128609	1592	-	2.0993	6.43448	3.02396	5.3681	3.76511	5.35294	3.56694	5.49381	3.24283	5.73959	2.49676	0.00136439	0.140317
21272_THE1B	chr1	89257092	89257453	362	-	4.60644	6.34433	5.7472	5.64204	5.19991	5.67061	5.00248	5.97205	5.19853	5.93603	0.737498	0.0372891	0.381912
21273_MLT1D	chr1	89257768	89257944	177	-	4.73064	6.35695	5.38622	5.81008	5.11786	6.09282	5.05216	5.86918	5.09038	6.04863	0.958257	0.00193336	0.150644
21276_LTR12C	chr1	89272452	89273890	1439	-	7.50812	9.60061	8.90264	9.31743	8.55315	8.86085	8.58267	9.19979	8.47131	9.26875	0.797437	0.0449739	0.410625
21275_MLT1K	chr1	89263142	89263456	315	+	0.790772	2.64131	2.95196	2.75638	1.78157	2.54424	2.2455	3.20273	2.14143	2.80921	0.667776	0.12658	0.552394
21249_LTR7	chr1	89181107	89181507	401	-	7.1961	7.37942	6.66775	7.6382	5.88518	6.94277	5.9968	7.41221	6.53632	7.3643	0.827984	0.0369014	0.381196
21251_LTR2B	chr1	89182759	89182929	171	-	6.01145	7.61321	7.05508	7.88905	6.42494	7.1776	6.42516	7.4801	6.52883	7.56254	1.03371	0.00663453	0.205607
21250_LTR2B	chr1	89182159	89182481	323	-	7.36852	8.32668	7.60004	8.50011	6.96025	8.26616	7.14271	8.2388	7.28794	8.33659	1.04865	0.000400179	0.0859851
22101_MLT2C2	chr1	92577340	92577481	142	-	0.790772	3.5208	0.481299	0.496718	1.14991	2.07793	2.12664	2.52406	1.27977	2.51494	1.23517	0.209323	0.643136
155907_MLT1C	chr3	172504382	172504674	293	-	1.67356	1.13159	0.481299	0.496718	1.14991	1.3846	1.3202	2.90304	1.21754	1.77537	0.557826	0.590549	0.85848
155909_MLT1C	chr3	172505307	172505469	163	-	1.06695	1.28036	0.842375	2.10098	0.858379	1.14274	0.458382	2.15575	0.82273	1.74233	0.9196	0.0264035	0.343139
339584_LTR87	chr7	150744009	150744212	204	-	0	0.965692	0.481299	0	0.491597	2.64039	0.458382	1.44784	0.371838	1.57483	1.20299	0.158017	0.58271
407100_MER11C	chr9	128518887	128519972	1086	+	0	0.965692	0.842375	1.40327	0.491597	2.07793	0	1.44784	0.378234	1.52957	1.15134	0.0100039	0.253878
255064_MLT1C	chr5	151103895	151104310	416	+	1.29866	1.65214	0.842375	2.46571	0.858379	0	0	1.19912	0.820894	1.58051	0.759614	0.357855	0.754339
262894_LTR78	chr6	2272484	2273172	689	+	2.52231	2.19283	1.75617	2.99838	0	2.07793	0.805705	2.15575	1.56937	2.40878	0.83941	0.115937	0.537918
262904_HERVL-int	chr6	2303027	2307120	4094	+	0.448901	2.03422	1.75617	3.07073	1.39232	2.20914	1.69822	1.19912	1.40776	2.27932	0.871562	0.150761	0.577769
651518_MER21C	chr17	65111177	65111666	490	-	0	2.19283	1.37016	2.23297	1.60027	2.44095	1.85559	1.84479	1.35558	2.19338	0.837797	0.0656946	0.465571
394543_MLT1I	chr9	78272647	78273046	400	-	0.790772	2.98295	2.42223	3.26843	1.94261	1.77231	2.64108	2.41143	2.10199	2.71578	0.613797	0.258914	0.678259
425357_HERVE-int	chrX	49139966	49144004	4039	-	1.06695	1.85599	1.91609	3.64559	1.78157	2.44095	2.72509	0.898402	1.99268	2.55022	0.557546	0.630828	0.88283
425361_HERVE-int	chrX	49144806	49148192	3387	-	0	1.28036	1.91609	1.61164	0.491597	2.20914	0.458382	0.518031	0.917241	1.5287	0.611456	0.253302	0.676026
443357_ERV3-16A3_I-int	chrX	130414714	130414866	153	-	0.448901	2.19283	2.31121	1.61164	1.39232	2.54424	1.85559	2.28924	1.65214	2.19763	0.545487	0.189268	0.622737
443359_MLT2C1	chrX	130414948	130415075	128	-	1.49825	1.13159	0.481299	2.56925	0.858379	1.77231	1.52155	1.19912	1.15462	1.79056	0.635948	0.216921	0.652331
575449_MER21C	chr13	99405173	99405980	808	-	2.42761	3.39575	2.52507	3.20555	2.2194	1.3846	2.2455	4.25875	2.36001	3.37518	1.01517	0.289513	0.715449
109565_MLT1C	chr2	230983687	230983992	306	-	0.790772	1.75745	1.37016	2.46571	1.14991	2.07793	1.69822	1.19912	1.28969	1.94701	0.657325	0.107002	0.525623
109567_MLT1C	chr2	230984458	230984552	95	-	0	1.65214	0.481299	0.865523	1.14991	2.44095	0.458382	0.518031	0.582315	1.56401	0.981697	0.134606	0.565627
109568_MLT2C2	chr2	230985781	230986258	478	-	1.06695	2.46597	1.75617	1.95568	1.39232	2.89588	1.52155	2.15575	1.45536	2.41298	0.957625	0.00969965	0.252113
449949_LTR65	chrX	155276806	155276962	157	+	1.29866	2.03422	0.481299	1.61164	1.14991	2.07793	0.458382	2.00863	0.897047	1.94467	1.04762	0.00441623	0.185757
270389_MSTA	chr6	30284904	30285321	418	-	0.790772	1.75745	1.13027	2.66585	1.78157	1.77231	1.08542	1.65992	1.24473	2.02707	0.782331	0.0506659	0.427477
270287_ERV3-16A3_I-int	chr6	29948754	29949540	787	+	0.448901	1.75745	1.57628	2.56925	2.90708	3.17856	1.69822	1.65992	1.91581	2.42828	0.512469	0.34452	0.74907
296948_MLT1K	chr6	142950283	142950542	260	-	0	0.965692	0	1.95568	0.858379	1.3846	0	1.65992	0.266936	1.53643	1.26949	0.0053936	0.193151
682619_MSTD	chr19	37328324	37328715	392	+	0.448901	1.94785	0.842375	1.95568	0.858379	3.11303	1.08542	2.15575	0.826396	2.38163	1.55523	0.00291378	0.167472
271071_MLT1O	chr6	33004350	33004859	510	+	3.28688	4.54751	3.39397	5.02967	4.46787	5.20324	4.35445	6.13165	3.974	5.34878	1.37478	0.0247785	0.340378
270972_MER11C	chr6	32655746	32656815	1070	-	3.17473	4.21894	2.87598	4.37427	1.94261	3.04422	1.85559	4.04885	2.57495	4.00362	1.42868	0.017124	0.295426
270973_LTR5_Hs	chr6	32657125	32658083	959	-	2.42761	4.44082	2.62106	4.4844	2.0878	2.3297	1.3202	3.75777	2.19219	3.96938	1.77719	0.0298897	0.355478
7766_LTR88a	chr1	33500723	33500999	277	+	1.06695	0.965692	0.481299	1.95568	0.858379	0	0.458382	2.28924	0.739416	1.5509	0.811485	0.317671	0.73342
211514_LTR31	chr4	174534357	174534943	587	-	0	1.13159	0.842375	1.15963	1.14991	1.93319	1.3202	1.84479	0.908621	1.56511	0.656489	0.107033	0.525623
215913_LTR78	chr5	363167	363866	700	-	0.790772	1.85599	0	0	0	1.93319	2.2455	1.84479	1.0827	1.58868	0.505982	0.394283	0.767005
32280_MLT1C-int	chr1	158988209	158988953	745	+	0.448901	2.03422	2.19125	2.35389	0	1.59168	0.805705	0	1.1177	1.72487	0.607173	0.403218	0.77094
598566_MER21B	chr14	94056181	94056927	747	+	2.21723	2.40218	2.62106	3.32869	3.05554	3.30159	2.2455	3.71094	2.5764	3.25882	0.682419	0.103982	0.525623
18552_MLT1A0	chr1	78655884	78656221	338	+	1.29866	3.45969	1.91609	3.82375	2.65122	3.83693	3.73844	2.90304	2.69282	3.5525	0.859682	0.0999716	0.525623
18542_MLT1E1A	chr1	78622487	78623056	570	+	2.0993	4.16253	3.49889	5.32438	4.00306	4.8674	3.92771	4.01069	3.54973	4.69049	1.14076	0.0658004	0.465571
92514_MLT1B-int	chr2	162308781	162309272	492	-	4.54009	5.57516	4.82512	5.6888	4.73325	5.35294	5.42311	5.23714	4.92025	5.47446	0.554215	0.0358077	0.372355
92516_MLT1-int	chr2	162309433	162310095	663	-	5.25663	5.96438	5.46601	6.21335	5.42126	6.21517	5.49669	5.62588	5.41306	6.02411	0.611048	0.00725063	0.216377
478914_HERV9N-int	chr10	89406838	89412211	5374	+	0	2.69533	0.481299	2.9222	2.65122	2.20914	2.12664	0.898402	1.70543	2.36072	0.65529	0.309979	0.73031
145039_LTR14A	chr3	129389384	129389675	292	+	1.49825	0.965692	1.37016	3.07073	2.45154	2.20914	0.458382	1.84479	1.61518	2.21498	0.599799	0.370351	0.757386
486459_MLT1K	chr10	123231121	123231527	407	-	0	1.53854	1.13027	1.61164	0.858379	2.64039	0.805705	0	0.754888	1.72203	0.967141	0.255649	0.677041
516257_LTR104_Mam	chr11	117976171	117976822	652	+	1.49825	2.1157	1.57628	2.46571	0.858379	0.851999	1.08542	2.15575	1.28422	2.01069	0.726472	0.155431	0.581147
713767_MER4D1	chr21	33254112	33254940	829	+	0.448901	1.53854	1.37016	2.46571	1.94261	1.3846	1.3202	1.84479	1.36331	1.87106	0.507744	0.216971	0.652331
5738_MLT1E2-int	chr1	24163879	24164755	877	-	0.790772	1.53854	0	1.40327	0.858379	0	0	2.28924	0.470667	1.51576	1.0451	0.144389	0.577769
15333_THE1A	chr1	67207421	67207774	354	+	0	1.85599	1.13027	3.1398	2.45154	3.7094	0.805705	1.44784	1.37948	2.81982	1.44034	0.0981524	0.525623
15334_THE1A-int	chr1	67207774	67209342	1569	+	2.98823	3.88869	2.87598	3.26843	4.54523	4.82701	2.8799	3.61247	3.52309	4.02377	0.500674	0.31639	0.73342
15335_THE1A	chr1	67209342	67209695	354	+	1.49825	1.28036	1.91609	1.79369	2.74157	4.25716	1.08542	0.898402	1.9457	2.74857	0.802867	0.777162	0.936938
459958_MER66B	chr10	6044175	6044667	493	-	2.21723	3.57942	2.31121	3.54745	2.45154	2.89588	2.2455	3.20273	2.30925	3.33256	1.02332	0.00105275	0.125311
459959_MLT2B2	chr10	6048979	6049515	537	-	0	1.65214	1.37016	0	1.60027	1.59168	0	2.15575	0.929223	1.53767	0.608446	0.376516	0.760569
203153_HERVP71A-int	chr4	143177565	143180491	2927	-	2.61117	2.89336	2.62106	2.66585	2.74157	3.99095	1.69822	2.90304	2.47216	3.21552	0.74336	0.119733	0.546599
490804_THE1C	chr11	9172427	9172781	355	+	0.448901	1.28036	1.37016	2.46571	0.858379	2.20914	0.805705	0.518031	0.909005	1.80828	0.899277	0.17425	0.603911
96612_MLT1G	chr2	181262739	181263164	426	+	0.448901	0.777367	0.481299	2.56925	1.39232	3.17856	1.3202	0	0.978745	2.14592	1.16718	0.396023	0.76798
717352_MER77	chr21	44897931	44898511	581	+	1.29866	1.94785	1.13027	1.40327	0.858379	2.54424	1.69822	1.65992	1.27903	1.95382	0.674798	0.0772586	0.497015
336855_LTR82A	chr7	140035356	140035835	480	+	0.448901	1.28036	1.57628	3.26843	1.78157	1.3846	1.99747	2.00863	1.55802	2.22497	0.666944	0.38654	0.764306
580196_LTR12C	chr14	23583899	23585447	1549	-	0.448901	2.1157	0	1.61164	0	3.17856	0	0.898402	0.125982	2.1944	2.06842	0.00967659	0.252113
558773_MER11B	chr13	41175316	41176377	1062	-	0.448901	2.33571	2.31121	2.66585	1.60027	1.77231	0.458382	1.44784	1.42412	2.13241	0.708296	0.161598	0.586617
664532_LTR9	chr18	42087074	42087677	604	-	0.790772	2.33571	2.19125	1.61164	1.94261	2.89588	1.3202	2.28924	1.6597	2.35297	0.693274	0.129227	0.557651
1864_MLT1A	chr1	6018628	6018877	250	+	3.1152	3.79275	2.52507	3.59729	2.55483	3.7094	2.35502	3.1334	2.66749	3.57948	0.911987	0.00593386	0.197163
157525_MLT1C	chr3	178950242	178950664	423	-	0	2.74739	0.842375	2.46571	0.858379	0.488515	0.458382	2.62854	0.580145	2.30932	1.72918	0.0355937	0.372355
157526_MLT2B1	chr3	178951303	178951761	459	-	0	2.19283	0.842375	1.79369	0.491597	1.3846	0.458382	2.41143	0.478454	1.99729	1.51884	0.0019087	0.150644
157531_MLT1C	chr3	178961267	178961724	458	-	0	3.14714	0	0	1.14991	0	1.52155	2.41143	0.825786	2.01605	1.19026	0.455967	0.80305
456752_MER52D	chrY	20433534	20435093	1560	-	0.790772	0.561693	0	0	0	3.41481	0	0	0.24184	1.82181	1.57997	0.380326	0.761283
261089_MER57C1	chr5	176373863	176374243	381	-	0.448901	2.69533	1.75617	1.40327	1.94261	1.77231	2.2455	3.06057	1.7365	2.38412	0.647622	0.295637	0.722219
261091_MER57A-int	chr5	176376616	176377140	525	-	1.29866	3.18539	2.71127	3.32869	2.65122	3.24138	2.72509	3.56059	2.45306	3.33628	0.883227	0.0339889	0.371231
334631_MLT1F2	chr7	130872323	130872950	628	-	2.21723	3.86532	2.06039	2.35389	1.14991	2.54424	1.69822	1.84479	1.83643	2.86349	1.02706	0.126824	0.552394
174608_LTR12C	chr4	38626721	38628102	1382	+	0.790772	1.85599	0	1.79369	1.60027	1.3846	0	0.898402	0.75745	1.53132	0.773869	0.0919985	0.525623
174731_MLT2A2	chr4	38981942	38982342	401	+	0.448901	0.561693	0.481299	2.23297	0.491597	0.851999	0.458382	2.28924	0.470146	1.68594	1.21579	0.0664277	0.465571
309382_LTR12C	chr7	23192854	23194291	1438	-	0.790772	1.85599	1.57628	2.9222	2.33999	1.77231	1.85559	2.62854	1.74351	2.37851	0.634997	0.180165	0.612669
521483_HUERS-P2-int	chr12	9707769	9709787	2019	+	0.448901	3.22265	3.68818	4.37427	1.14991	2.64039	2.35502	2.72596	2.43229	3.42375	0.991455	0.154008	0.581147
521484_HUERS-P2-int	chr12	9709787	9710434	648	+	1.49825	2.52682	1.91609	3.1398	1.14991	2.20914	1.3202	2.00863	1.50016	2.53761	1.03744	0.0150679	0.284
328295_LTR12C	chr7	104939974	104941430	1457	+	1.29866	2.84639	2.79597	3.54745	3.05554	4.09668	1.69822	1.44784	2.38984	3.27504	0.885202	0.319657	0.734323
549306_LTR12C	chr12	122591840	122593220	1381	+	1.06695	2.79764	1.57628	2.56925	2.65122	2.81578	1.99747	2.00863	1.94035	2.58213	0.64178	0.108393	0.525623
327241_MSTB	chr7	99366470	99366873	404	-	0.448901	1.41522	0.842375	0	0.858379	2.3297	0.805705	1.44784	0.748247	1.51374	0.765497	0.2985	0.723587
648038_LTR33	chr17	47624707	47624840	134	+	0.790772	1.75745	0.842375	1.95568	0.491597	2.3297	0.458382	1.65992	0.656039	1.94925	1.29322	0.00036966	0.0851011
687407_MLT2B3	chr19	54444709	54445187	479	+	1.29866	2.52682	1.75617	2.35389	1.94261	2.64039	1.08542	2.28924	1.5612	2.4593	0.898097	0.0047962	0.188514
328304_LTR67B	chr7	104961828	104962120	293	-	1.49825	2.1157	1.37016	1.95568	2.2194	2.81578	1.08542	2.00863	1.60751	2.26888	0.661376	0.072923	0.482609
687418_LTR7B	chr19	54544988	54545455	468	+	0.448901	1.41522	1.13027	1.79369	1.14991	2.3297	1.85559	2.28924	1.23143	2.00441	0.772979	0.0655041	0.465571
125159_LTR5B	chr3	45756790	45757724	935	-	1.06695	0.965692	2.06039	2.99838	0	1.59168	0.805705	1.84479	1.17217	2.04876	0.876592	0.199229	0.63098
334727_LTR49-int	chr7	131312322	131314410	2089	-	1.97085	1.85599	2.06039	2.23297	0.491597	3.56961	1.85559	1.44784	1.71326	2.51866	0.805405	0.291846	0.717482
334732_ERV24_Prim-int	chr7	131323241	131323733	493	-	1.82985	3.14714	3.02396	2.84177	2.33999	3.24138	3.08457	3.61247	2.65735	3.2371	0.579751	0.106976	0.525623
711072_THE1D-int	chr21	25449525	25451127	1603	-	0.790772	2.33571	0	0.496718	0.491597	0	0.458382	2.00863	0.462052	1.52143	1.05938	0.237949	0.666877
567967_MamGypLTR1d	chr13	74257439	74257739	301	+	1.29866	1.41522	0	2.23297	0.491597	2.20914	0	1.44784	0.552377	1.87971	1.32733	0.0112413	0.259609
399770_MLT1F2	chr9	95881836	95882381	546	-	0	2.26604	2.06039	2.84177	0.858379	2.89588	2.12664	2.81721	1.50475	2.72629	1.22154	0.0350054	0.371231
656988_MLT2B2	chr18	5244238	5244674	437	-	2.92029	3.39575	4.35198	5.42445	3.25293	3.11303	2.9514	3.75777	3.50013	4.24127	0.741135	0.404291	0.771023
578944_LTR8A	chr13	113936555	113937217	663	-	0.790772	2.26604	1.37016	1.95568	1.39232	2.20914	0.805705	1.84479	1.11902	2.07938	0.960354	0.00247373	0.15633
682383_LTR6B	chr19	36324872	36325429	558	-	1.82985	2.93885	4.00549	3.6922	0.858379	3.11303	3.01952	4.35325	2.8845	3.63474	0.750238	0.198114	0.63098
682386_HERVS71-int	chr19	36327346	36330482	3137	-	0.448901	2.52682	2.19125	3.44228	2.2194	3.46832	2.8799	3.61247	2.16591	3.31947	1.15356	0.0608124	0.450571
647418_LTR13	chr17	43338415	43339411	997	-	1.82985	2.46597	0.481299	0.865523	2.0878	3.41481	0.805705	2.52406	1.45286	2.57071	1.11785	0.173275	0.603581
647419_HERVK13-int	chr17	43339411	43345762	6352	-	2.0993	3.5208	0.481299	2.99838	3.05554	2.97196	1.52155	2.28924	2.07605	3.00912	0.933077	0.100085	0.525623
476507_MSTD	chr10	80180757	80181106	350	+	1.06695	2.69533	2.71127	3.38654	3.3131	3.46832	3.37212	4.25875	2.85484	3.55906	0.70422	0.229608	0.659561
724593_MLT1D	chr22	46050406	46050853	448	-	1.49825	1.85599	2.19125	1.79369	0.858379	2.07793	0.458382	2.41143	1.40313	2.05563	0.652498	0.100832	0.525623
263117_MLT1D	chr6	2960723	2961171	449	+	0	1.75745	0.842375	2.23297	0.858379	0	0.458382	1.44784	0.580145	1.56194	0.981792	0.167285	0.597077
231535_LTR48B	chr5	54023574	54024180	607	+	0.790772	1.75745	0	1.40327	0	1.77231	1.08542	2.52406	0.54893	1.92543	1.3765	0.00864325	0.240148
470_MLT1C	chr1	1083320	1083366	47	+	0.448901	1.13159	0.481299	2.23297	0	1.59168	0.805705	1.44784	0.46179	1.65924	1.19745	0.00635708	0.204522
13477_MSTA	chr1	59045216	59045613	398	+	1.67356	1.94785	0.481299	0	0.858379	2.44095	0.805705	2.72596	1.02627	2.07929	1.05302	0.261357	0.68262
390852_LTR2	chr9	62800850	62801305	456	+	1.49825	2.40218	0.481299	2.99838	1.39232	1.59168	1.08542	3.20273	1.16479	2.67231	1.50753	0.0153243	0.28562
241951_LTR12C	chr5	95850982	95852649	1668	+	1.49825	2.74739	0.842375	2.66585	1.60027	1.59168	0.805705	1.44784	1.23235	2.23289	1.00054	0.0614332	0.450808
616418_MLT1C	chr15	88642228	88642421	194	-	1.49825	1.53854	0	2.10098	0.491597	1.59168	1.3202	0.898402	0.950095	1.59371	0.643617	0.152285	0.580549
616419_MLT1G1	chr15	88650490	88650768	279	-	1.67356	2.52682	1.37016	3.38654	2.45154	1.14274	1.99747	2.62854	1.9296	2.62135	0.691747	0.333816	0.741482
616420_MLT1G1	chr15	88651105	88651201	97	-	0.790772	0.965692	1.57628	2.10098	0.491597	2.64039	0.458382	0.518031	0.905351	1.79805	0.8927	0.238893	0.667781
616421_MLT1D	chr15	88651289	88651768	480	-	2.32625	3.2944	2.06039	4.31593	3.12433	3.24138	2.64108	3.66255	2.59359	3.69622	1.10262	0.0177674	0.298154
616422_LTR16C	chr15	88652722	88652995	274	-	1.06695	1.53854	1.13027	2.10098	0.491597	3.17856	1.08542	0.898402	0.965692	2.17895	1.21326	0.0997018	0.525623
587123_MLT1J	chr14	50010912	50011076	165	-	0.790772	2.03422	1.37016	2.66585	1.14991	3.11303	1.08542	2.15575	1.1137	2.55766	1.44395	0.00231196	0.15633
587146_MLT1J	chr14	50057869	50058131	263	-	1.06695	2.74739	1.37016	2.56925	1.60027	0.488515	1.69822	2.52406	1.45378	2.30779	0.854012	0.284317	0.708705
587139_MLT1C	chr14	50035838	50035977	140	-	1.29866	2.1157	0.481299	1.95568	1.14991	0.851999	0.458382	1.65992	0.897047	1.72006	0.823013	0.066466	0.465571
587140_MLT1J	chr14	50036679	50037095	417	-	2.61117	3.25897	2.31121	3.64559	2.2194	3.51992	1.52155	1.44784	2.21731	3.18138	0.964073	0.203691	0.635903
718748_MLT1B	chr22	17777408	17777764	357	+	0.448901	2.03422	2.19125	1.61164	1.39232	1.93319	1.3202	2.52406	1.4665	2.06376	0.597265	0.13895	0.573969
221522_LTR17	chr5	18733175	18733974	800	-	0	1.53854	0.481299	2.9222	0	2.44095	0.458382	0.518031	0.253989	2.11661	1.86263	0.0252349	0.340378
246400_HERVE_a-int	chr5	112524344	112532191	7848	+	0	0	0.481299	1.15963	0	0	0.458382	3.61247	0.253989	2.04133	1.78734	0.309047	0.729049
218866_LTR37B	chr5	10621547	10621773	227	-	1.49825	2.26604	0.842375	0	1.60027	2.44095	1.3202	2.52406	1.34298	2.08678	0.743802	0.462639	0.806648
202612_LTR12C	chr4	141332214	141333759	1546	-	1.82985	2.79764	1.37016	3.32869	2.2194	3.61777	2.12664	1.84479	1.92258	3.03861	1.11603	0.0587739	0.447151
163541_MLT2A2	chr4	6184734	6185277	544	+	0	0.777367	0.481299	2.56925	1.60027	2.20914	0	0	0.68437	1.73042	1.04605	0.268106	0.693113
250311_LTR12C	chr5	126853695	126855085	1391	-	0	1.41522	1.91609	1.95568	0.491597	1.3846	1.3202	2.15575	1.1172	1.76691	0.649717	0.140189	0.574117
674675_LTR54B	chr19	2458371	2458525	155	-	0	1.53854	1.13027	2.46571	2.2194	2.07793	0.805705	1.65992	1.26213	1.98286	0.720724	0.126661	0.552394
555425_MLT1J	chr13	27652418	27652588	171	-	0	0.965692	1.37016	2.75638	0	0	1.08542	2.00863	0.745668	1.77968	1.03401	0.287321	0.713984
227816_MLT1C	chr5	35881412	35881874	463	+	0.448901	2.5852	2.71127	3.38654	0.858379	2.97196	1.85559	1.84479	1.73834	2.80204	1.0637	0.0886801	0.522516
227817_MSTA	chr5	35883227	35883609	383	+	0.790772	1.85599	1.37016	4.25505	0	2.07793	1.3202	2.81721	0.965692	3.08678	2.12109	0.0241834	0.340378
312331_LTR17	chr7	35696264	35697017	754	+	1.06695	3.86532	3.44731	2.66585	2.0878	3.79566	1.99747	2.90304	2.40919	3.40214	0.992955	0.0920419	0.525623
280184_MER21A	chr6	75239148	75239408	261	+	1.06695	1.28036	0.481299	2.10098	0.858379	1.3846	1.08542	1.44784	0.892585	1.59192	0.699333	0.0265383	0.343505
534534_LTR9B	chr12	68831102	68831700	599	-	0	0.777367	0.481299	1.79369	0	1.77231	0.458382	1.44784	0.253989	1.50144	1.24745	0.00437543	0.185757
622036_MER21A	chr16	11382442	11382636	195	+	0	1.85599	1.13027	1.79369	0	1.14274	1.08542	1.44784	0.657869	1.58773	0.929856	0.0314525	0.359099
680124_LTR22B1	chr19	27745823	27746290	468	+	2.98823	3.18539	1.37016	3.32869	2.55483	3.46832	2.72509	3.50678	2.52406	3.37778	0.853719	0.038721	0.386322
203353_LTR78B	chr4	143871334	143871996	663	+	0	1.28036	0	1.61164	3.05554	3.46832	0.458382	1.84479	1.54696	2.33235	0.785394	0.231108	0.661509
373822_MER92-int	chr8	125942573	125943935	1363	+	1.49825	5.14127	4.14127	4.83557	2.45154	3.11303	2.72509	3.93121	3.02472	4.45536	1.43064	0.0727591	0.482516
373823_MER31B	chr8	125943935	125944428	494	+	0.448901	3.71644	2.42223	2.23297	1.39232	2.44095	2.45681	2.15575	1.89142	2.79348	0.902061	0.163299	0.588059
373832_MER92-int	chr8	125951469	125951728	260	+	0	3.69008	0.842375	2.46571	0.858379	2.44095	0.458382	3.20273	0.580145	3.04736	2.46722	0.000577961	0.0943251
373833_MER92-int	chr8	125952376	125953678	1303	+	1.06695	5.84992	1.37016	5.43823	1.39232	3.56961	0.458382	4.25875	1.11753	5.04495	3.92742	0.000622369	0.0943251
373835_MER4A1	chr8	125963172	125963617	446	+	0	1.85599	0	1.79369	0	2.3297	0	1.44784	0	1.89161	1.89161	5.07e-05	0.054464
373864_HERVK9-int	chr8	126008823	126013477	4655	+	0	1.94785	0	2.99838	0	0	0	0.898402	0	1.87902	1.87902	0.0652591	0.465571
521697_MLT1F-int	chr12	10321005	10321476	472	+	0	1.28036	0.481299	1.95568	0.858379	1.77231	0.805705	0.898402	0.574586	1.53456	0.959974	0.0231361	0.337656
192760_MSTB-int	chr4	106089435	106091043	1609	-	0.790772	2.19283	1.91609	2.35389	0	2.89588	1.52155	1.65992	1.22882	2.34248	1.11366	0.0484097	0.422831
192778_THE1C-int	chr4	106161895	106163476	1582	-	2.774	2.69533	2.71127	3.86503	1.94261	3.7094	2.9514	3.56059	2.64201	3.5213	0.879294	0.0459828	0.412436
363983_MLT1D	chr8	89724444	89724974	531	-	1.06695	1.28036	0.481299	1.15963	0.858379	0	0.805705	2.81721	0.818032	1.66801	0.849973	0.420065	0.782583
360608_MLT1F2	chr8	77006577	77007146	570	+	1.49825	2.03422	2.06039	2.99838	1.14991	1.59168	1.52155	2.41143	1.59526	2.35198	0.756717	0.0936158	0.525623
587306_MER101-int	chr14	50754738	50754803	66	+	1.06695	3.69008	3.59658	3.90516	2.8268	3.35924	2.55189	3.56059	2.76293	3.64241	0.879479	0.0846013	0.510618
587307_MER101-int	chr14	50756556	50757011	456	+	1.29866	4.7903	4.10852	3.26843	3.48001	4.50754	3.26394	5.09854	3.33892	4.55942	1.22049	0.106901	0.525623
170459_MLT1E3	chr4	27018074	27018679	606	-	1.49825	1.53854	2.19125	2.56925	1.60027	3.17856	2.2455	3.06057	1.92277	2.71353	0.790762	0.146135	0.577769
619704_PABL_A-int	chr16	2259140	2259607	468	+	0.790772	2.03422	2.19125	2.35389	1.94261	1.59168	1.52155	2.72596	1.70177	2.23557	0.533803	0.197433	0.63098
502465_MLT1J-int	chr11	59129050	59129443	394	-	1.29866	1.75745	1.37016	1.95568	0	1.77231	0.458382	1.44784	0.891225	1.74459	0.853367	0.0343726	0.371231
63133_MSTA	chr2	39477794	39478216	423	+	0.790772	2.03422	0.842375	2.10098	1.60027	0.851999	1.08542	2.00863	1.1172	1.82934	0.712146	0.1061	0.525623
477687_MER21B	chr10	84341486	84342302	817	-	0.790772	0.965692	1.57628	3.1398	0.858379	1.93319	1.08542	0	1.1122	1.96218	0.849979	0.556936	0.843913
504570_THE1B	chr11	68284571	68284930	360	+	1.06695	3.57942	0	4.40265	0	3.24138	1.52155	4.32243	0.80033	3.96738	3.16705	0.000506335	0.0943251
339423_MER41B	chr7	150322211	150322830	620	+	1.06695	2.1157	1.37016	1.61164	1.14991	2.44095	1.3202	1.65992	1.23205	1.9982	0.766149	0.0131033	0.274232
311531_LTR49	chr7	32577867	32578492	626	-	0	0.777367	0.842375	1.95568	0.491597	1.14274	1.3202	1.84479	0.7433	1.51008	0.766776	0.101601	0.525623
32675_MER31A	chr1	160754717	160754791	75	+	3.1152	4.83915	2.42223	4.51071	2.65122	5.39496	2.55189	5.56136	2.7099	5.13666	2.42677	0.000161072	0.0648917
355129_LTR17	chr8	54148320	54149081	762	-	1.29866	2.98295	2.31121	2.66585	2.0878	3.17856	2.64108	2.90304	2.16285	2.9442	0.781348	0.0318645	0.359099
50151_MER39	chr1	235872319	235872649	331	-	1.06695	2.03422	0.481299	1.61164	2.0878	2.20914	1.3202	2.41143	1.356	2.09559	0.739584	0.0688575	0.471184
142901_MLT1L	chr3	119664981	119665369	389	+	0.448901	1.13159	0.481299	2.10098	0	1.93319	0	1.65992	0.251265	1.75061	1.49934	0.00108172	0.125311
668587_MLT2D	chr18	58739428	58739800	373	+	0	1.41522	0.842375	1.95568	0	1.77231	1.08542	0.518031	0.564378	1.5102	0.945824	0.0712483	0.476418
6034_MER52D	chr1	25616872	25617481	610	+	2.42761	6.44634	1.91609	5.53094	4.03914	6.14301	4.095	5.39359	3.41559	5.94338	2.52779	0.00402081	0.185757
285550_LTR33	chr6	95560000	95560173	174	+	0.448901	1.75745	1.13027	2.9222	0.858379	0	0.805705	0.898402	0.830864	1.78921	0.958344	0.395853	0.76798
722464_MLT1A0	chr22	35660544	35660852	309	-	4.69042	7.64101	7.01585	7.54597	6.90262	7.38994	7.31871	7.19973	6.76329	7.45371	0.690428	0.166496	0.594917
722465_LTR48	chr22	35660852	35661131	280	-	5.24279	7.70168	6.88166	7.52679	6.79587	7.16146	7.41989	7.65416	6.77524	7.52588	0.750634	0.104213	0.525623
722466_LTR48	chr22	35661961	35662303	343	-	6.19517	7.92025	7.15072	7.53641	7.18636	7.62882	7.28449	7.5416	7.01379	7.66555	0.651757	0.0406159	0.394293
722471_LTR8	chr22	35664338	35664581	244	-	5.58752	7.19477	6.79163	7.18741	6.68061	7.01193	6.91116	7.02413	6.5767	7.10716	0.530462	0.0954082	0.525623
158326_THE1B	chr3	183078752	183079123	372	-	1.49825	0	1.13027	2.46571	0.858379	0.488515	0	2.15575	0.968459	1.63029	0.66183	0.576105	0.85337
236192_HERVK3-int	chr5	71573255	71577918	4664	+	0.448901	3.25897	2.52507	3.26843	2.55483	3.66437	1.3202	3.1334	1.95364	3.34564	1.39201	0.0211987	0.326906
158472_LTR5B	chr3	183520352	183521348	997	-	2.0993	1.65214	2.42223	3.07073	1.78157	2.44095	0	2.81721	1.81588	2.58634	0.770462	0.190715	0.622737
68613_MSTC	chr2	63563659	63563914	256	+	1.06695	1.85599	0.842375	1.15963	0.491597	1.59168	1.3202	1.65992	0.961809	1.58832	0.626516	0.0320425	0.359099
560611_MLT1A0	chr13	48041205	48041552	348	+	3.57894	3.2944	2.95196	2.66585	2.8268	4.62994	2.80467	3.33214	3.07767	3.67209	0.594416	0.366925	0.756581
560626_MER61-int	chr13	48067798	48071465	3668	+	0	1.28036	0.481299	0	1.14991	2.73075	0	2.15575	0.489286	1.86027	1.37098	0.133404	0.56344
458465_MLT2F	chr10	14941944	14942419	476	+	0	1.65214	1.13027	2.56925	0.858379	0	1.52155	1.65992	0.976913	1.72661	0.7497	0.379525	0.761283
162440_MLT2F	chr4	2935271	2935512	242	-	2.21723	3.55041	2.31121	2.35389	3.05554	2.81578	2.45681	3.93121	2.54948	3.28998	0.740498	0.15579	0.581147
262117_MER67A	chr5	180831009	180831181	173	-	3.33985	4.27329	3.15818	4.09068	4.14233	4.34554	3.08457	3.61247	3.49806	4.10719	0.609126	0.069103	0.471223
723311_MLT1J	chr22	39490029	39490480	452	-	1.49825	4.77784	2.71127	4.40265	3.3131	4.9259	3.08457	6.01123	2.79681	5.16473	2.36792	0.00422124	0.185757
725621_MER31B	chr22	50486060	50486466	407	+	3.66448	4.23726	2.52507	3.44228	2.8268	3.17856	2.9514	3.80312	3.05598	3.72091	0.664931	0.0897613	0.525414
374498_MLT1E2	chr8	128020178	128020791	614	+	0	1.75745	1.37016	2.56925	1.60027	0	0	2.52406	0.929223	2.00612	1.0769	0.237456	0.666877
341454_MER52A	chr7	157605007	157606467	1461	-	0	1.85599	0	1.61164	1.60027	2.20914	0	2.15575	0.592636	1.97783	1.38519	0.0103529	0.254713
431940_LTR12C	chrX	85971256	85972921	1666	-	1.29866	2.64131	1.13027	1.79369	2.45154	3.24138	1.85559	2.41143	1.7801	2.61371	0.833608	0.0949567	0.525623
641184_LTR14	chr17	8082291	8082848	558	+	1.29866	0.965692	1.13027	1.61164	0.858379	2.07793	0.458382	1.44784	0.970117	1.58002	0.609907	0.0916153	0.525623
5899_MLT1H1	chr1	25004401	25004909	509	+	1.49825	1.13159	1.75617	1.61164	1.60027	3.04422	0.805705	1.19912	1.4572	1.98112	0.523922	0.525771	0.838069
366566_MLT1J1	chr8	100381483	100381836	354	+	1.82985	1.85599	0	1.61164	0.858379	1.59168	1.3202	2.15575	1.14812	1.82232	0.674202	0.0985051	0.525623
530100_LTR54B	chr12	47367224	47367674	451	-	0.448901	1.41522	0.481299	1.95568	1.39232	1.14274	0.458382	1.84479	0.757023	1.62597	0.868949	0.0244953	0.340378
592781_LTR7B	chr14	73703338	73703768	431	+	1.29866	2.5852	2.52507	2.66585	1.60027	3.30159	1.3202	2.98404	1.78084	2.9126	1.13177	0.0111332	0.259609
77543_LTR24C	chr2	102424302	102424357	56	+	1.29866	2.1157	2.06039	1.40327	1.14991	2.97196	0.805705	3.06057	1.40572	2.53406	1.12834	0.0661874	0.465571
622022_MER4B-int	chr16	11317539	11317767	229	-	2.42761	0.561693	1.75617	2.99838	0.858379	2.3297	0.805705	1.84479	1.62281	2.1768	0.553988	0.492268	0.818247
696772_LTR53-int	chr20	28563435	28564716	1282	-	3.28688	4.39252	2.79597	3.98231	2.55483	3.51992	2.45681	1.84479	2.81101	3.69686	0.885848	0.304558	0.725212
696773_LTR53-int	chr20	28565012	28565466	455	-	1.06695	2.19283	1.13027	1.79369	0	2.64039	1.99747	1.84479	1.21366	2.15914	0.945486	0.0563562	0.437677
696877_LTR53-int	chr20	29457766	29459075	1310	-	2.42761	2.46597	2.19125	0.865523	3.25293	4.55778	1.69822	2.28924	2.50621	3.16136	0.655155	0.860114	0.962389
76714_MLT1E1	chr2	99198148	99198397	250	-	1.97085	3.06729	3.02396	2.9222	1.78157	3.24138	2.12664	2.90304	2.31172	3.03997	0.728251	0.03027	0.357363
123219_MLT1G1	chr3	39423586	39424118	533	+	0	1.85599	0	0	1.60027	0	1.52155	2.52406	0.9824	1.50741	0.525014	0.703719	0.912106
549413_LTR12C	chr12	123248418	123249827	1410	-	2.32625	1.94785	1.57628	2.66585	0.858379	1.93319	1.08542	3.06057	1.57676	2.48324	0.906471	0.0702693	0.474225
489474_HERVFH21-int	chr11	3353237	3357886	4650	-	0.448901	2.89336	2.52507	2.46571	1.78157	3.24138	2.80467	1.65992	2.13307	2.67644	0.543366	0.323268	0.735331
504810_MLT1J	chr11	69160872	69161357	486	-	0	2.33571	0.481299	0	0.858379	0	0	2.28924	0.381006	1.57725	1.19624	0.284704	0.709121
504697_MER52C	chr11	68930586	68931695	1110	-	0.448901	1.85599	1.13027	1.40327	1.78157	2.3297	1.3202	2.28924	1.24626	2.01614	0.769884	0.0633842	0.458895
553962_THE1B	chr13	21153019	21153379	361	+	1.29866	0.308011	0.481299	0.865523	0.858379	2.73075	1.08542	1.19912	0.961809	1.58424	0.622432	0.551778	0.840367
35965_LTR12C	chr1	175101075	175102865	1791	-	0	2.98295	0	1.15963	0.491597	2.44095	0	0	0.139469	2.0505	1.91103	0.0663338	0.465571
236371_MLT1G3	chr5	72361186	72361624	439	-	0	2.26604	2.62106	3.44228	1.94261	2.07793	2.12664	2.28924	1.94139	2.63169	0.690298	0.243531	0.6726
361408_LTR2752	chr8	80032796	80034022	1227	-	0.448901	1.28036	0.842375	2.10098	0.858379	1.14274	0.458382	1.65992	0.66562	1.59538	0.929764	0.0104438	0.255002
558768_MER4B-int	chr13	41160963	41163166	2204	+	0.448901	1.53854	0.481299	3.07073	0.491597	0	1.3202	2.28924	0.736388	2.10392	1.36753	0.181621	0.616173
558791_MLT1C	chr13	41235426	41235825	400	+	0	1.28036	0.842375	1.61164	0.491597	0.488515	0.458382	2.15575	0.478454	1.50386	1.0254	0.0529693	0.431881
647348_LTR33B	chr17	43138638	43139059	422	+	1.29866	2.46597	2.06039	3.49582	2.90708	3.35924	3.01952	3.33214	2.47515	3.21486	0.739713	0.12098	0.548197
400244_LTR12C	chr9	97574036	97575455	1420	+	0	2.40218	1.57628	2.56925	1.39232	2.07793	0.458382	0.898402	0.99657	2.11328	1.11671	0.0779975	0.497836
643340_THE1B-int	chr17	16114361	16115919	1559	-	0.448901	1.41522	1.13027	1.40327	0	1.93319	0.458382	1.84479	0.567545	1.66937	1.10182	0.00571147	0.195817
641258_LTR8	chr17	8380694	8381392	699	+	0	1.41522	2.06039	3.1398	0.858379	2.07793	2.2455	2.52406	1.55164	2.42324	0.871603	0.170919	0.600732
365278_MLT1G1	chr8	94950942	94951438	497	+	0.448901	1.85599	0.481299	0.865523	1.60027	2.3297	0	1.44784	0.764049	1.72214	0.958089	0.0749305	0.490856
424631_MER68	chrX	47204200	47204754	555	-	1.06695	1.28036	1.13027	1.40327	0.491597	0	0.805705	2.41143	0.894915	1.5102	0.615288	0.467013	0.809082
723758_MLT1J1	chr22	42508701	42508834	134	-	2.98823	3.10769	3.49889	3.78115	3.76511	4.80643	3.08457	3.56059	3.36873	3.95766	0.588926	0.27826	0.703758
310152_HERVL-int	chr7	26122900	26125284	2385	+	0.790772	2.69533	2.42223	3.1398	0	0.488515	2.2455	2.52406	1.68167	2.48839	0.806712	0.346209	0.749383
267083_MLT1O	chr6	18128580	18128676	97	-	1.29866	1.75745	1.13027	1.95568	0.491597	0.851999	1.08542	1.84479	1.03157	1.66186	0.630292	0.0993853	0.525623
632024_MLT1C	chr16	56991822	56992273	452	+	3.82171	4.88636	3.77431	4.93588	4.20727	4.58225	3.99693	5.04291	3.96026	4.87167	0.911414	0.00060736	0.0943251
53009_MLT1C	chr1	247299117	247299517	401	+	2.849	4.63308	3.15818	4.05546	3.62959	4.42881	3.77831	4.41298	3.4002	4.39715	0.996956	0.00572538	0.195817
178757_HERV4_I-int	chr4	55938727	55939284	558	-	1.97085	2.74739	1.13027	1.79369	1.60027	2.64039	2.55189	3.50678	1.90737	2.79618	0.888811	0.112186	0.534793
178758_HERV4_I-int	chr4	55940390	55945576	5187	-	0.790772	2.5852	1.13027	1.95568	0.858379	1.93319	0.458382	2.52406	0.829038	2.28177	1.45273	0.000673123	0.0943251
229979_MSTB	chr5	43576327	43576714	388	+	0.448901	1.53854	1.57628	1.15963	1.60027	2.44095	1.08542	1.65992	1.24808	1.77915	0.531075	0.22013	0.654852
514280_MER52A	chr11	108206213	108207910	1698	-	0.790772	1.85599	1.75617	2.66585	1.14991	1.14274	1.69822	1.65992	1.40218	1.93866	0.536486	0.264044	0.687967
469053_MLT1A0	chr10	47535833	47536175	343	+	0	0.965692	1.37016	1.95568	0.491597	2.07793	0	1.19912	0.582797	1.62644	1.04364	0.0431853	0.401716
263129_LTR6A	chr6	2990657	2991209	553	+	2.52231	2.93885	3.15818	2.9222	1.60027	2.97196	1.69822	2.72596	2.38881	2.89288	0.504067	0.13382	0.563468
55503_MLT1C	chr2	6834055	6834460	406	-	0.448901	0.561693	0	2.46571	0.491597	1.77231	0.805705	0.898402	0.464407	1.61824	1.15383	0.0760911	0.494439
55506_HUERS-P3-int	chr2	6838363	6846789	8427	-	2.61117	2.98295	2.79597	3.78115	1.94261	3.61777	2.45681	3.20273	2.48472	3.43085	0.946136	0.0108548	0.259148
136145_LTR16C	chr3	94060284	94060464	181	+	1.82985	3.79275	3.15818	3.64559	3.37086	3.61777	3.20649	2.90304	3.00261	3.52763	0.525021	0.193415	0.627139
462816_LTR12_	chr10	18586248	18587015	768	-	0.790772	1.13159	1.57628	2.35389	1.14991	2.07793	0	0	0.987503	1.64674	0.659236	0.446777	0.795121
407474_MER11B	chr9	131211530	131212598	1069	+	0	0.308011	1.37016	1.15963	0.858379	2.73075	0	1.19912	0.677621	1.63297	0.955345	0.23976	0.668859
305230_ERVL-E-int	chr7	5649745	5650316	572	+	0.790772	1.65214	0.481299	2.66585	0.491597	0	0.805705	0	0.650765	1.52218	0.871417	0.53405	0.838576
20609_THE1D-int	chr1	86376885	86378486	1602	-	0	1.75745	1.37016	2.84177	1.60027	0	0.458382	1.65992	0.998376	1.87873	0.880349	0.349378	0.751314
42357_LTR7	chr1	203490979	203491388	410	+	1.29866	1.75745	0.481299	1.79369	0.858379	2.3297	1.3202	0.518031	1.02963	1.73411	0.704484	0.208146	0.641788
342043_THE1C	chr8	212125	212490	366	-	1.29866	3.42814	2.31121	3.78115	3.25293	3.51992	2.55189	3.66255	2.51223	3.60425	1.09202	0.0233625	0.337656
32303_MER61-int	chr1	159056380	159057266	887	-	1.06695	2.03422	0.842375	0.496718	1.14991	1.59168	0.805705	2.00863	0.973611	1.64904	0.675429	0.176237	0.604415
579506_THE1A	chr14	20664498	20664740	243	-	0.790772	0.965692	0.481299	1.61164	0	1.14274	0.805705	2.41143	0.554343	1.64812	1.09378	0.0351305	0.371231
579507_THE1A-int	chr14	20664740	20665912	1173	-	0	1.28036	0.481299	1.95568	1.39232	0	1.08542	3.1334	0.83653	2.00746	1.17093	0.283848	0.708081
677568_LTR19B	chr19	14733222	14733783	562	+	0	0.561693	0.481299	2.35389	0	2.20914	1.52155	0.898402	0.647775	1.70885	1.06107	0.13308	0.56344
393699_MSTB	chr9	75080657	75081032	376	+	1.82985	2.52682	3.49889	4.05546	2.45154	3.61777	3.42331	3.66255	2.95689	3.56465	0.60776	0.247429	0.6726
409679_LTR29	chrX	1743902	1744335	434	-	1.67356	1.85599	2.95196	4.12516	2.45154	2.3297	0.805705	2.15575	2.18158	2.93324	0.751662	0.38823	0.76521
683767_LTR33A_	chr19	42378107	42378387	281	-	2.69488	3.42814	2.42223	3.38654	2.98313	3.87696	3.01952	4.32243	2.79966	3.80532	1.00566	0.00962669	0.252113
229974_LTR49-int	chr5	43574446	43574738	293	-	1.97085	3.63587	2.71127	2.84177	1.94261	2.3297	2.80467	2.90304	2.41278	3.00482	0.592034	0.159509	0.584235
229975_LTR49-int	chr5	43575037	43575275	239	-	1.29866	3.63587	2.62106	3.54745	3.48001	3.75318	3.08457	3.26888	2.82033	3.56212	0.741788	0.103851	0.525623
229980_LTR49-int	chr5	43576779	43577579	801	-	0.448901	1.85599	1.37016	1.95568	0.491597	1.14274	1.69822	1.44784	1.1045	1.63633	0.53183	0.153579	0.581147
229989_MER39B	chr5	43583213	43583828	616	-	1.67356	3.10769	2.19125	2.46571	2.2194	2.89588	2.35502	1.84479	2.13175	2.65415	0.522395	0.188946	0.622737
2149_LTR36	chr1	7912865	7913475	611	+	0	2.79764	1.13027	2.46571	1.14991	0.851999	0.458382	2.00863	0.761711	2.19424	1.43253	0.0381322	0.384618
2150_MLT1I	chr1	7919097	7919205	109	+	0.790772	3.22265	1.13027	2.66585	0	2.3297	1.69822	3.45088	1.02928	2.98381	1.95454	0.00369862	0.180616
520206_MER77	chr12	3863494	3864073	580	-	1.67356	3.42814	2.79597	4.15874	2.8268	4.25716	3.61176	4.08602	2.88044	4.01636	1.13592	0.0292534	0.351804
230675_MER34A	chr5	50412535	50412777	243	+	0.448901	1.53854	1.91609	3.59729	1.94261	2.3297	1.52155	2.28924	1.5673	2.63941	1.0721	0.125631	0.552394
230676_MER66A	chr5	50416711	50417151	441	+	0	1.13159	0.842375	2.10098	1.14991	2.07793	0.805705	0.518031	0.757023	1.6011	0.844079	0.148795	0.577769
143461_MSTB1	chr3	122572925	122573324	400	-	6.56691	8.07732	7.69139	8.37881	7.42677	7.94635	7.69981	7.81225	7.41251	8.06929	0.656772	0.0525719	0.431881
143483_MLT1F	chr3	122636658	122637145	488	-	2.849	4.45654	4.60786	5.10056	4.10878	5.07125	3.47275	4.57858	3.90554	4.8301	0.92456	0.0464767	0.412657
406668_MLT1N2	chr9	125810588	125810930	343	+	1.06695	1.28036	1.13027	2.46571	1.39232	1.59168	1.08542	1.19912	1.17489	1.72934	0.554449	0.171149	0.600886
70044_MLT1K	chr2	70031331	70031415	85	-	0.790772	1.28036	0.842375	1.79369	0.491597	2.54424	0.805705	0.898402	0.7392	1.76479	1.02559	0.0493785	0.426667
530042_MER34D	chr12	47231102	47231648	547	-	0	0.777367	1.37016	3.20555	1.14991	0	0.458382	1.19912	0.843582	1.83137	0.987789	0.491747	0.818247
354448_LTR8B	chr8	51947651	51948377	727	-	1.67356	2.89336	1.91609	4.19156	2.65122	2.44095	2.8799	3.61247	2.36506	3.43839	1.07333	0.0825089	0.506703
589586_MLT1A	chr14	60108959	60109329	371	+	1.29866	2.69533	1.57628	2.99838	2.45154	3.11303	1.85559	1.84479	1.86106	2.73942	0.878354	0.0615437	0.450808
589588_MLT1A-int	chr14	60109740	60110844	1105	+	3.92932	4.20038	4.37969	4.43042	3.96597	5.39496	3.47275	3.56059	3.97226	4.55185	0.579598	0.318958	0.734108
589589_MLT1A	chr14	60110845	60111203	359	+	3.17473	3.18539	2.52507	3.9442	1.78157	3.30159	2.2455	2.28924	2.52143	3.29418	0.772752	0.14599	0.577769
121593_HERV9NC-int	chr3	33447026	33453275	6250	+	1.06695	1.65214	0.842375	2.56925	1.78157	1.93319	1.08542	0.898402	1.24001	1.88372	0.64371	0.206209	0.639155
196167_MamRep605	chr4	119551067	119551267	201	-	0.790772	0.965692	0	3.1398	0.858379	0	1.08542	0.518031	0.736605	1.72236	0.985752	0.541364	0.840061
522872_LTR1	chr12	14904191	14904905	715	+	0.448901	1.65214	1.37016	1.95568	0.491597	2.73075	1.85559	2.62854	1.16591	2.31063	1.14472	0.0321498	0.359099
497183_HUERS-P3-int	chr11	34899168	34907140	7973	+	0	2.40218	2.87598	2.9222	0	1.77231	2.12664	1.84479	1.77695	2.31281	0.535864	0.256608	0.677787
717000_MLT1B	chr21	43738061	43738382	322	+	1.49825	1.65214	1.57628	1.15963	1.39232	2.20914	0.805705	2.52406	1.34767	1.97755	0.629889	0.154619	0.581147
717001_LTR14	chr21	43738447	43738922	476	+	1.06695	1.75745	0.481299	2.46571	1.14991	1.77231	0	2.52406	0.746313	2.17576	1.42945	0.00537928	0.193151
481411_LTR16C	chr10	101054660	101055130	471	-	0	1.65214	1.13027	3.20555	0.491597	1.3846	1.3202	0.898402	0.826193	2.07408	1.24788	0.121933	0.548408
548236_MER41E	chr12	118117150	118117386	237	+	2.32625	2.26604	0	1.79369	0.858379	0.851999	0.458382	2.41143	1.20195	1.94505	0.743098	0.184781	0.619073
105384_LOR1-int	chr2	216214751	216215027	277	-	0	3.10769	1.57628	1.79369	1.94261	2.73075	1.69822	2.90304	1.46871	2.71177	1.24306	0.0455151	0.410911
105386_MER101-int	chr2	216216162	216216431	270	-	1.06695	2.69533	2.06039	3.26843	1.60027	1.77231	2.35502	1.19912	1.8494	2.44791	0.598511	0.425095	0.786951
105387_MER49	chr2	216216680	216217581	902	-	1.67356	3.91169	3.73183	4.22365	3.62959	3.17856	3.08457	3.71094	3.2225	3.80431	0.581816	0.213716	0.649435
295175_MLT1A0	chr6	136636084	136636438	355	+	0	2.52682	3.02396	2.56925	0.858379	2.44095	1.08542	2.81721	1.70808	2.5955	0.887427	0.0812719	0.50617
488816_MER41G	chr11	288667	288794	128	+	0.790772	2.40218	1.75617	2.75638	2.45154	1.3846	1.3202	2.15575	1.70874	2.25626	0.547517	0.239759	0.668859
488938_LTR13A	chr11	573666	574603	938	+	5.01748	5.80761	3.89453	5.2639	4.46787	4.90665	3.56694	5.16952	4.34415	5.32569	0.981538	0.0301652	0.357363
700312_ERVL-B4-int	chr20	45087872	45088194	323	+	0	0.561693	1.37016	2.84177	0	0	0.805705	0.898402	0.662889	1.52469	0.861802	0.477683	0.814058
664518_MLT1H1	chr18	41984772	41985322	551	+	0	0.777367	0.481299	2.66585	0	0	0.805705	1.19912	0.362891	1.50538	1.14249	0.207311	0.640618
463784_LTR27E	chr10	22714477	22714635	159	-	0	0.965692	0	3.07073	0.491597	1.14274	1.85559	0	0.812498	1.7616	0.949106	0.398079	0.769023
141232_MLT1F	chr3	111651224	111651327	104	+	4.82655	6.21156	5.35861	6.18917	5.51396	5.35294	5.13126	5.53472	5.23024	5.87222	0.641978	0.0611266	0.450808
141233_MLT1F	chr3	111651470	111651600	131	+	6.13648	6.38189	6.16882	6.76479	5.35117	6.31341	5.75836	6.16678	5.89023	6.42421	0.533985	0.0531419	0.431881
381143_MLT1H2	chr9	5577218	5577671	454	-	2.98823	1.41522	1.13027	2.46571	2.98313	3.61777	2.72509	3.93121	2.62311	3.15874	0.535635	0.601708	0.866148
105951_MamRep605	chr2	218318293	218318597	305	+	2.21723	2.46597	0.842375	2.23297	1.14991	2.3297	1.99747	1.84479	1.66164	2.23611	0.574474	0.11019	0.530853
163732_MLT1H-int	chr4	6670544	6670869	326	-	1.82985	2.84639	1.37016	2.56925	2.65122	2.64039	1.3202	2.62854	1.89908	2.67503	0.775947	0.03133	0.359099
4741_MLT2A2	chr1	19297940	19298445	506	+	0	1.65214	1.37016	3.07073	2.0878	1.14274	1.3202	0	1.36919	1.88294	0.513749	0.736465	0.923974
3386_MLT1D	chr1	13697623	13698098	476	+	0.448901	1.13159	0.481299	2.66585	0.858379	0.488515	0	1.65992	0.478713	1.71149	1.23278	0.0794357	0.50102
214116_MLT2F	chr4	184506643	184507226	584	+	0.448901	1.53854	0.481299	0.865523	1.14991	0.488515	1.69822	2.81721	1.04002	1.72006	0.680044	0.446173	0.794837
130524_HERVL-int	chr3	71980599	71983185	2587	-	0.448901	2.03422	1.91609	1.79369	1.60027	1.14274	1.52155	3.33214	1.46493	2.31049	0.845556	0.254847	0.676026
492145_MLT1C	chr11	14650998	14651443	446	-	2.0993	3.02574	2.95196	4.25505	3.18998	3.04422	1.08542	1.44784	2.54046	3.25607	0.715606	0.444477	0.794096
271039_THE1B	chr6	32833734	32834079	346	+	1.06695	3.2944	3.59658	4.51071	3.25293	2.54424	3.31904	3.50678	3.07489	3.63828	0.563386	0.393017	0.766994
438340_HERVL-int	chrX	108144932	108147978	3047	-	0	1.65214	1.37016	1.79369	1.14991	0.851999	1.52155	2.15575	1.11686	1.68605	0.569188	0.220982	0.654852
304315_MLT1H1	chr7	1589121	1589485	365	-	2.849	2.84639	1.91609	1.61164	0.858379	0.851999	1.85559	3.61247	2.03659	2.60193	0.565343	0.64274	0.889302
403926_HERVL-int	chr9	112373580	112376116	2537	-	2.42761	2.5852	3.09255	3.44228	2.45154	3.17856	1.85559	2.98404	2.5235	3.08053	0.557031	0.105858	0.525623
348718_THE1D	chr8	27312989	27313373	385	+	0.790772	1.75745	0	1.40327	1.14991	1.93319	1.3202	1.65992	0.896466	1.70099	0.804529	0.0317485	0.359099
524451_MER21B	chr12	21459043	21459831	789	+	0	0.777367	0.842375	1.61164	0.491597	1.93319	0.458382	1.44784	0.478454	1.50042	1.02197	0.0158048	0.28779
675828_LTR12D	chr19	8386395	8387101	707	+	1.06695	1.65214	0.842375	0	0	3.87696	0.458382	1.84479	0.646624	2.48716	1.84054	0.181399	0.616068
675829_LTR54	chr19	8387117	8387378	262	+	0.448901	1.94785	0	1.61164	0	2.89588	0	1.84479	0.125982	2.16583	2.03985	0.000653974	0.0943251
80390_MER4A1	chr2	113626278	113626718	441	+	0.790772	2.40218	1.57628	2.35389	1.60027	2.20914	1.69822	2.28924	1.45799	2.31542	0.857433	0.00577183	0.195817
722924_ERV3-16A3_I-int	chr22	37288601	37289173	573	-	0	1.28036	0.481299	0	0.858379	2.07793	1.52155	2.41143	0.823749	1.69722	0.873468	0.288798	0.715447
722930_MLT1K	chr22	37306604	37307052	449	-	0.448901	1.65214	1.37016	2.23297	0	1.14274	0.458382	1.44784	0.660837	1.67582	1.01498	0.0291484	0.351804
305067_LTR12C	chr7	4793346	4794735	1390	+	3.39094	3.66323	2.95196	2.66585	3.18998	4.09668	3.14682	4.25875	3.17836	3.78835	0.60999	0.223278	0.654852
674183_MLT1C-int	chr18	79975573	79975951	379	+	0	1.28036	0	2.10098	0.491597	1.3846	0.805705	1.44784	0.365693	1.59192	1.22623	0.00398242	0.185757
569267_MLT1F1	chr13	79421880	79422386	507	-	2.32625	2.84639	2.31121	3.6922	2.8268	2.97196	2.2455	3.26888	2.44725	3.23278	0.785527	0.0159591	0.28822
341038_LTR87	chr7	155642656	155642786	131	+	1.06695	2.19283	1.37016	1.79369	1.60027	1.93319	0.805705	2.15575	1.24184	2.02804	0.786198	0.00644442	0.204522
184718_MLT2D	chr4	75546560	75546972	413	-	1.06695	2.1157	0.842375	1.95568	0.858379	0.488515	1.3202	1.84479	1.03527	1.72334	0.688068	0.189357	0.622737
625136_LTR10C	chr16	20805458	20806036	579	+	0	1.85599	1.91609	1.40327	0	2.07793	1.52155	2.41143	1.11187	1.98249	0.870626	0.0955092	0.525623
556820_MLT1G	chr13	33686670	33687206	537	+	3.85848	4.6874	3.28081	3.1398	4.10878	4.82701	2.9514	3.61247	3.62094	4.23256	0.611627	0.331069	0.740484
116808_MLT1D	chr3	16347286	16347590	305	-	1.06695	1.65214	1.13027	2.23297	0.491597	1.59168	1.3202	1.65992	1.03333	1.80921	0.775874	0.0154197	0.28562
116809_LTR16A2	chr3	16347842	16348126	285	-	0.790772	1.65214	1.57628	2.23297	0.491597	0.488515	0.458382	1.19912	0.905351	1.52895	0.623595	0.257591	0.678039
80058_MLT1J	chr2	112483215	112483511	297	-	0	0.965692	1.37016	2.46571	1.60027	1.93319	1.08542	1.19912	1.12747	1.76469	0.637218	0.250832	0.674642
37491_LTR104_Mam	chr1	182829473	182829591	119	-	0.448901	2.1157	1.37016	0	1.14991	1.59168	1.08542	2.52406	1.05155	1.81762	0.766077	0.390017	0.76521
215823_MER34C2	chr5	178126529	178127102	574	+	1.06695	1.75745	0.842375	1.61164	2.0878	1.93319	0.458382	2.98404	1.2499	2.18333	0.933427	0.0861048	0.517523
55551_MLT1C	chr2	7045281	7045717	437	-	1.97085	2.5852	1.37016	1.95568	1.60027	0	0	2.00863	1.39739	1.89763	0.500235	0.591372	0.858939
55560_MLT1H	chr2	7061934	7062450	517	-	0	1.41522	1.37016	0	0	2.20914	1.3202	1.65992	0.824157	1.5174	0.693245	0.328803	0.738404
55561_MSTD	chr2	7063853	7064248	396	-	0	1.75745	1.13027	0.865523	0.491597	1.59168	0.805705	1.65992	0.665165	1.50805	0.842883	0.0340961	0.371231
639934_LTR37B	chr17	399906	400017	112	-	0	0.777367	0.481299	2.9222	1.60027	1.14274	0.805705	0.898402	0.84318	1.7405	0.897316	0.28214	0.706123
193398_MLT1G	chr4	108616384	108616702	319	+	0.448901	2.40218	1.37016	2.56925	0.858379	0.488515	0.458382	1.19912	0.835318	1.89918	1.06386	0.155487	0.581147
193399_MLT2B1	chr4	108617008	108617446	439	+	1.06695	2.1157	0.842375	3.32869	1.14991	2.20914	1.69822	2.28924	1.22527	2.57852	1.35324	0.00843238	0.240148
546782_MLT1H	chr12	112928399	112928864	466	-	1.06695	0.777367	0	2.56925	0.858379	1.3846	1.52155	0.518031	0.959585	1.54745	0.587865	0.449374	0.7971
597661_THE1B	chr14	90937543	90937901	359	-	0.448901	1.65214	0.481299	1.95568	0.491597	2.3297	0.805705	1.65992	0.564378	1.92685	1.36248	0.000302909	0.0776949
597662_THE1B-int	chr14	90937901	90939453	1553	-	2.42761	3.14714	2.71127	3.82375	2.55483	2.81578	1.52155	2.81721	2.36989	3.21366	0.843773	0.0554881	0.437229
123209_LTR16C	chr3	39391106	39391387	282	+	0.790772	1.65214	1.57628	2.9222	1.94261	2.20914	1.08542	2.00863	1.41657	2.27583	0.859257	0.0615392	0.450808
587584_MLT1C	chr14	51963939	51964386	448	+	0	0.561693	1.13027	3.54745	1.60027	1.77231	1.85559	1.65992	1.29866	2.30334	1.00468	0.357668	0.754339
117380_LTR16A1	chr3	18353065	18353484	420	+	0.448901	2.98295	1.13027	3.98231	1.94261	2.64039	2.12664	2.81721	1.55643	3.20922	1.65279	0.0135399	0.276196
215864_HERVK9-int	chr5	242652	245882	3231	+	0.790772	2.40218	2.19125	3.49582	1.60027	0.851999	0.458382	1.84479	1.41994	2.45707	1.03713	0.237284	0.666877
615517_LTR9B	chr15	84778174	84778672	499	-	1.67356	3.74233	3.33857	3.38654	3.53157	3.83693	3.01952	3.33214	3.04348	3.59102	0.547545	0.169433	0.598777
397959_LTR12C	chr9	89479487	89480983	1497	-	2.21723	4.14323	2.71127	3.73736	3.25293	2.64039	3.52055	4.15761	3.00935	3.78369	0.774345	0.156573	0.581955
669786_MLT1G1	chr18	63381356	63381659	304	+	2.0993	2.74739	0	2.23297	1.60027	1.14274	1.52155	2.00863	1.48388	2.14143	0.657553	0.244172	0.6726
263127_LTR73	chr6	2989586	2990082	497	-	1.06695	2.03422	1.37016	2.66585	1.60027	1.77231	0.805705	2.00863	1.24184	2.16044	0.918596	0.0124982	0.270566
669907_LTR53B	chr18	63961425	63961934	510	+	1.29866	2.84639	1.13027	1.15963	1.14991	2.20914	0.458382	2.72596	1.04299	2.36919	1.32619	0.0285221	0.351804
263081_MSTB1	chr6	2886023	2886446	424	-	0	2.19283	1.13027	0	1.60027	2.07793	0.805705	1.84479	0.994399	1.74265	0.748254	0.334902	0.741824
501972_MSTB1	chr11	57557096	57557392	297	+	1.82985	1.28036	2.42223	1.95568	1.39232	3.7094	1.52155	2.15575	1.8491	2.57561	0.726516	0.422623	0.785081
154989_MLT2B4	chr3	167673052	167673577	526	+	0	1.13159	1.13027	2.84177	0	0.851999	0	0.518031	0.375457	1.65501	1.27955	0.124231	0.552394
515031_MSTC	chr11	111563027	111563387	361	+	0.448901	0.965692	1.13027	2.75638	0.858379	1.59168	0.458382	1.65992	0.752963	1.89569	1.14273	0.0463287	0.412657
592267_MER4E1	chr14	71512603	71513198	596	+	0	2.26604	1.91609	1.95568	2.45154	2.81578	1.08542	3.20273	1.62831	2.64022	1.01191	0.094179	0.525623
488814_MER41B	chr11	277457	277952	496	-	1.82985	2.1157	2.79597	3.32869	1.60027	3.30159	2.2455	2.52406	2.19172	2.90655	0.714833	0.129319	0.557651
177307_MamGypLTR1a	chr4	48294779	48294903	125	+	0	1.13159	0	1.79369	0	1.14274	0	2.28924	0	1.67288	1.67288	0.00128722	0.140317
124_HERVK-int	chr1	160691753	160697338	5586	+	0.448901	1.65214	1.57628	2.35389	1.39232	2.64039	0	1.19912	0.994942	2.06919	1.07424	0.0686453	0.470732
250535_MLT1A	chr5	127937298	127937658	361	+	0	0.965692	1.57628	0.496718	0	2.54424	1.52155	1.44784	0.973244	1.57592	0.602673	0.383378	0.762643
640914_MLT1A0	chr17	6770107	6770441	335	-	0	1.75745	1.57628	2.35389	1.94261	1.14274	1.08542	2.00863	1.31441	1.8802	0.565789	0.226522	0.656547
268879_MLT1F2	chr6	25974005	25974591	587	-	0	2.03422	0.481299	1.15963	0	1.77231	0	1.44784	0.136191	1.64085	1.50466	0.000589412	0.0943251
717483_ERVL-E-int	chr21	45632431	45633131	701	-	0.448901	2.33571	0.481299	0.496718	0	0	0.458382	2.72596	0.360364	1.81506	1.4547	0.176881	0.605189
407060_MER4D	chr9	128084465	128084801	337	+	1.67356	2.03422	1.57628	2.35389	2.0878	2.20914	1.99747	2.72596	1.8496	2.35389	0.504289	0.0413476	0.395664
440642_LTR12C	chrX	119333415	119334862	1448	+	2.849	3.91169	3.28081	3.9442	2.8268	3.66437	2.8799	3.1334	2.97177	3.69758	0.725806	0.017294	0.295426
646265_ERV3-16A3_I-int	chr17	35235371	35237909	2539	-	0.448901	1.53854	1.57628	2.35389	0.858379	1.3846	1.3202	1.19912	1.11387	1.69198	0.578114	0.162226	0.587475
705165_MLT1C	chr20	62671301	62671502	202	-	1.49825	2.98295	2.31121	2.75638	1.39232	3.11303	2.2455	3.20273	1.92172	3.02334	1.10162	0.00446363	0.185757
241564_MLT2B4	chr5	94056800	94057198	399	+	0.790772	1.13159	1.37016	1.15963	0.491597	1.14274	0	2.41143	0.748676	1.5793	0.830625	0.110866	0.531341
646342_MER51A	chr17	35432210	35432724	515	-	1.67356	2.19283	1.37016	1.95568	2.2194	2.54424	1.08542	2.52406	1.65008	2.32452	0.674447	0.0432502	0.401716
339706_LTR13	chr7	151349775	151350771	997	-	0.448901	0.777367	1.57628	2.23297	0	0.488515	0.458382	1.84479	0.748676	1.51223	0.763551	0.230633	0.660736
401718_LTR12C	chr9	103186731	103188109	1379	+	0	1.53854	0.481299	1.40327	0	1.59168	1.3202	1.84479	0.559002	1.6036	1.04459	0.0124689	0.270566
314473_MER90a	chr7	44994831	44995102	272	-	0	0.561693	0.481299	1.40327	0.858379	2.20914	0.458382	1.44784	0.481041	1.52017	1.03913	0.0454237	0.410911
719883_MLT2C1	chr22	24526219	24526621	403	+	0	1.85599	0.481299	0	0	2.07793	0	3.1334	0.136191	2.1389	2.0027	0.047476	0.41672
671636_MLT1K	chr18	69863896	69864137	242	+	4.60644	6.47753	5.82995	6.07058	6.22002	6.41903	5.35878	5.74685	5.62076	6.20745	0.586699	0.131324	0.56135
516882_MLT1A1	chr11	121310759	121310959	201	+	0.790772	3.10769	2.19125	2.56925	2.0878	2.3297	1.52155	0.898402	1.74621	2.42264	0.676431	0.349894	0.751314
109353_LTR16A1	chr2	230403817	230404188	372	+	0	1.85599	1.91609	2.46571	0	0	1.69822	1.44784	1.17297	1.68616	0.513197	0.494503	0.821115
109354_ERV3-16A3_I-int	chr2	230404659	230404788	130	+	0.448901	0.965692	0.842375	2.46571	0	1.59168	0	0	0.366812	1.52243	1.15562	0.145375	0.577769
109390_LOR1a	chr2	230521194	230521676	483	+	0.448901	1.65214	1.13027	1.95568	0.491597	1.93319	1.3202	1.19912	0.898595	1.71556	0.816969	0.025323	0.340378
109392_LOR1-int	chr2	230522064	230522411	348	+	0	1.65214	1.13027	0.865523	0	2.3297	0.458382	2.15575	0.475863	1.8528	1.37693	0.0186356	0.298819
109283_LTR53-int	chr2	230173381	230174723	1343	+	1.06695	3.57942	3.22079	4.05546	2.8268	2.3297	2.35502	3.80312	2.56249	3.57189	1.0094	0.126099	0.552394
109288_MLT1J	chr2	230198859	230199113	255	+	0	2.26604	1.13027	1.79369	0	1.77231	1.08542	2.15575	0.657869	2.01337	1.3555	0.00569703	0.195817
109306_THE1B	chr2	230272335	230272708	374	+	1.06695	2.03422	0.481299	2.23297	1.14991	0.851999	0.805705	0.518031	0.898789	1.58904	0.690256	0.282186	0.706123
424930_MLT1H	chrX	47917381	47917826	446	+	0.448901	2.5852	2.06039	2.46571	1.78157	2.89588	2.35502	1.65992	1.8166	2.4678	0.651201	0.186524	0.622324
424931_MLT1H-int	chrX	47917873	47919192	1320	+	1.49825	3.95661	3.81547	3.86503	3.25293	3.95401	2.8799	3.66255	3.07887	3.86438	0.785518	0.0920736	0.525623
424934_MLT1F2	chrX	47921498	47921992	495	+	2.21723	3.36275	2.79597	3.1398	1.94261	3.17856	2.72509	1.84479	2.46277	2.98855	0.525776	0.297779	0.723587
424935_MLT1H	chrX	47921992	47922133	142	+	0.448901	1.85599	1.13027	1.79369	0.491597	1.77231	1.85559	1.19912	1.10081	1.67796	0.57715	0.113767	0.537051
45434_MER52D	chr1	218322727	218324591	1865	-	0	1.28036	1.91609	0	0.858379	3.11303	0.805705	1.44784	1.05918	1.8884	0.82922	0.479543	0.814732
109569_MLT1J	chr2	230987978	230988221	244	+	2.52231	2.33571	0	2.23297	0.858379	1.77231	0.805705	0.898402	1.36541	1.90968	0.544265	0.266286	0.691571
607164_MLT1K	chr15	41896433	41896621	189	-	1.06695	2.33571	0.842375	2.10098	1.60027	1.59168	1.99747	1.84479	1.44798	1.99494	0.546966	0.101755	0.525623
723666_MLT1N2	chr22	41828782	41828895	114	+	0.448901	1.85599	1.37016	3.1398	1.94261	3.24138	2.72509	2.15575	1.8486	2.71957	0.870969	0.150421	0.577769
606960_MER21C	chr15	40052414	40053127	714	-	0	1.41522	1.37016	2.10098	1.39232	1.59168	0.805705	1.84479	0.992406	1.7616	0.769199	0.056775	0.43987
548961_LTR76	chr12	120487527	120488112	586	-	2.0993	2.33571	1.57628	3.73736	2.0878	2.07793	2.12664	2.15575	1.98959	2.75825	0.768657	0.193297	0.627139
408621_MLT1C-int	chr9	137177236	137177473	238	+	0	2.52682	0.481299	2.23297	0.858379	0	1.52155	1.44784	0.823749	1.82701	1.00326	0.245507	0.6726
462630_LTR42	chr10	17685377	17685802	426	-	0.790772	1.41522	0.481299	1.61164	1.39232	2.73075	0.805705	1.65992	0.906698	1.95615	1.04945	0.0312124	0.359099
37098_MamRep605	chr1	181058792	181058970	179	-	0.790772	2.64131	3.02396	4.05546	3.18998	3.11303	2.55189	2.52406	2.63541	3.21994	0.584537	0.326945	0.737031
37099_MLT1G3	chr1	181059379	181059928	550	-	2.0993	4.45654	4.72061	4.51071	4.07433	5.0884	3.81721	3.71094	3.94469	4.52151	0.576812	0.26868	0.693113
37100_MLT1C	chr1	181059962	181060404	443	-	3.17473	4.5909	4.48556	4.43042	4.07433	4.6761	3.47275	4.01069	3.89191	4.44865	0.556748	0.106846	0.525623
560612_LTR8B	chr13	48041921	48042729	809	-	0.448901	1.53854	1.37016	0	1.14991	2.54424	0	1.19912	0.841772	1.58904	0.747272	0.381545	0.761384
546042_MER49	chr12	109048769	109049095	327	-	1.67356	2.33571	1.75617	1.40327	1.14991	1.77231	1.08542	2.15575	1.44745	1.96023	0.512787	0.11396	0.537051
298614_MLT1A1	chr6	149161593	149161979	387	+	1.67356	1.28036	1.57628	1.40327	2.55483	3.56961	0.458382	2.00863	1.74653	2.39032	0.643796	0.48969	0.817911
510419_LTR1D	chr11	93743369	93743684	316	-	0.448901	1.94785	1.13027	1.95568	1.14991	1.77231	1.08542	2.28924	0.980939	2.00369	1.02275	0.00205657	0.150644
510420_LTR5B	chr11	93744696	93745652	957	-	0	0.308011	0.481299	2.35389	0	1.3846	0.805705	1.84479	0.362891	1.64996	1.28707	0.0528397	0.431881
174385_LTR27C	chr4	37867272	37867758	487	+	0	1.53854	1.13027	2.23297	0.491597	2.20914	1.85559	1.44784	1.03808	1.90285	0.86476	0.0724924	0.482335
314697_MSTB	chr7	45689287	45689690	404	-	0	1.85599	0	0.496718	0	1.3846	0.458382	3.1334	0.128953	2.03712	1.90817	0.0289807	0.351804
400943_MamRep605	chr9	100443916	100444526	611	-	0	1.28036	1.13027	1.61164	2.33999	2.81578	0	1.44784	1.20977	1.93112	0.72135	0.211274	0.646049
52774_HERVH48-int	chr1	246637152	246639697	2546	-	0.448901	1.65214	0.842375	2.66585	0	0.851999	0.805705	1.19912	0.562181	1.76447	1.20229	0.0512181	0.431008
194202_LTR41	chr4	112417935	112418739	805	-	1.82985	1.85599	1.91609	2.84177	1.14991	2.07793	1.69822	2.62854	1.67728	2.40565	0.728369	0.0503231	0.427158
379377_MLT1D	chr8	143583706	143584150	445	+	0	3.2944	2.06039	3.38654	1.78157	3.24138	1.85559	2.15575	1.61212	3.09516	1.48305	0.0290858	0.351804
379380_MLT1D-int	chr8	143584794	143585094	301	+	0	2.33571	1.13027	0.496718	0.858379	0.851999	1.08542	2.15575	0.832688	1.66903	0.836339	0.240255	0.669267
379381_MLT1D	chr8	143585111	143585439	329	+	0.790772	1.65214	2.06039	2.84177	1.14991	2.07793	1.99747	2.52406	1.59848	2.34241	0.743928	0.106451	0.525623
651155_LTR33A_	chr17	62599551	62599792	242	+	0	0	0.481299	2.46571	0	1.77231	0	0.898402	0.136191	1.5612	1.42501	0.0779591	0.497836
174672_MSTA-int	chr4	38814729	38816327	1599	-	0.448901	1.28036	0.842375	2.35389	0.491597	1.93319	0.458382	0	0.569977	1.62761	1.05763	0.162567	0.587645
174684_LTR78B	chr4	38825517	38825877	361	-	0	2.69533	2.31121	2.10098	1.94261	1.93319	1.08542	2.52406	1.5764	2.34611	0.769705	0.121948	0.548408
174686_LTR81A	chr4	38826561	38826657	97	-	0	1.75745	1.57628	0.865523	1.14991	1.14274	0.805705	2.28924	0.990773	1.62047	0.629696	0.220724	0.654852
174688_LTR104_Mam	chr4	38826957	38827028	72	-	0.790772	0.308011	0.481299	1.95568	1.14991	2.20914	0	1.84479	0.66562	1.73693	1.07131	0.0965724	0.525623
525658_LTR33C	chr12	27031712	27031850	139	-	0	1.65214	2.19125	2.35389	1.39232	1.59168	1.3202	2.00863	1.41805	1.9348	0.516745	0.214637	0.649555
22213_THE1D-int	chr1	93262205	93263806	1602	-	3.62234	4.39252	3.02396	4.28585	4.44109	4.55778	3.20649	4.01069	3.68375	4.32517	0.641418	0.0700163	0.474081
306803_MER4D	chr7	12213803	12214710	908	+	0	1.13159	0.842375	1.15963	1.14991	2.89588	1.3202	1.84479	0.908621	1.95047	1.04185	0.116329	0.537918
42266_LTR33	chr1	202909740	202910003	264	+	0	0	1.13027	2.46571	0.858379	1.93319	1.08542	2.00863	0.832688	1.84469	1.012	0.218696	0.654852
621228_HERVH-int	chr16	8838400	8841618	3219	-	0.448901	0.777367	0.481299	2.46571	0	0	0.805705	1.84479	0.46179	1.56438	1.10259	0.194165	0.628308
503060_MER4A1_	chr11	61376941	61377565	625	+	1.06695	2.52682	0.842375	1.40327	0.491597	1.3846	0.805705	1.84479	0.815985	1.86898	1.053	0.0149255	0.284
7606_ERVL-E-int	chr1	32929445	32929818	374	-	1.06695	3.06729	1.37016	2.66585	1.94261	2.20914	1.3202	2.62854	1.46218	2.67446	1.21228	0.00306574	0.167472
7609_ERVL-E-int	chr1	32931101	32931352	252	-	1.06695	1.65214	0.842375	2.66585	0.858379	0	1.08542	0.518031	0.967722	1.57543	0.607711	0.696007	0.910953
7610_LTR67B	chr1	32932022	32932588	567	-	0	2.33571	1.13027	0.496718	1.78157	1.14274	1.08542	2.15575	1.12912	1.71403	0.584908	0.385183	0.763954
26922_MER21B	chr1	111598587	111599196	610	-	1.29866	0.965692	0.842375	2.46571	0.858379	0.488515	0	1.65992	0.820894	1.58976	0.76887	0.251805	0.675739
26923_MER21B	chr1	111599504	111599754	251	-	2.42761	2.84639	2.19125	2.56925	2.2194	3.75318	2.2455	3.06057	2.27396	3.12739	0.853422	0.0226977	0.337656
73912_MLT1D	chr2	84827589	84828055	467	+	0	1.53854	1.37016	3.07073	0	1.3846	0.458382	1.65992	0.57507	2.09407	1.519	0.0281788	0.351804
73945_MLT1J2	chr2	84902507	84902872	366	+	0.790772	0.965692	1.91609	2.75638	0.491597	2.3297	0	0.518031	0.983678	1.92305	0.939376	0.256306	0.677665
437413_MER21B	chrX	103931641	103932470	830	+	1.29866	2.5852	1.75617	2.46571	2.0878	2.44095	1.3202	1.19912	1.65375	2.26686	0.613114	0.190078	0.622737
347687_MER101-int	chr8	23187659	23188055	397	-	2.42761	3.25897	2.19125	1.40327	1.94261	2.44095	1.3202	3.45088	2.02574	2.83709	0.811348	0.249208	0.6726
347691_MSTA	chr8	23188735	23189157	423	-	2.61117	3.49057	2.19125	2.99838	2.74157	1.93319	2.35502	3.33214	2.49063	3.04967	0.55904	0.258655	0.678259
347694_MER101-int	chr8	23190226	23190507	282	-	0.790772	2.98295	2.31121	1.61164	2.2194	2.97196	2.64108	2.62854	2.13652	2.64339	0.506875	0.326084	0.736488
347695_MLT2B3	chr8	23190683	23191219	537	-	4.4941	5.41529	4.07502	5.15153	4.03914	4.69866	3.92771	5.60042	4.1507	5.25458	1.10388	0.00342158	0.175044
404510_LTR85b	chr9	114901731	114901910	180	-	6.08311	6.41851	5.34462	6.66309	4.4941	6.31341	4.86106	6.28338	5.32216	6.42753	1.10536	0.0134974	0.276196
404511_LTR85b	chr9	114902055	114902159	105	-	5.21471	6.14029	5.21206	6.13953	3.58147	5.996	4.55145	6.02086	4.77639	6.07569	1.2993	0.0100926	0.254128
35534_THE1C	chr1	173172821	173173195	375	-	0.448901	1.75745	0	2.35389	0	1.59168	1.3202	0.898402	0.551393	1.74104	1.18964	0.0312526	0.359099
35535_THE1C-int	chr1	173173195	173173515	321	-	0	0	0	2.35389	1.78157	1.59168	0.458382	1.19912	0.768078	1.51374	0.745665	0.304665	0.725212
344097_THE1B	chr8	9333944	9334326	383	+	1.06695	1.28036	1.75617	2.35389	0.858379	1.59168	0.458382	1.44784	1.11437	1.73151	0.617142	0.129421	0.557651
479701_MLT1B	chr10	91843155	91843538	384	-	0.448901	1.65214	1.37016	2.46571	0.858379	1.3846	1.08542	0.518031	0.979111	1.66789	0.688781	0.252642	0.675739
700016_LTR37B	chr20	44053662	44053806	145	+	0	1.13159	0	2.10098	0	1.3846	0	1.19912	0	1.50944	1.50944	0.000608402	0.0943251
559821_HERVE-int	chr13	45378752	45379338	587	-	0.448901	0.965692	1.37016	2.56925	1.60027	2.20914	0.805705	1.44784	1.12598	1.92979	0.803809	0.148659	0.577769
275238_MLT1L	chr6	52582739	52583248	510	-	1.49825	2.79764	0.481299	1.40327	0.491597	1.3846	1.3202	1.44784	1.02219	1.90082	0.878628	0.114198	0.537156
145132_HERVK9-int	chr3	129902412	129906802	4391	+	2.92029	3.97856	3.02396	3.38654	3.92799	3.24138	3.08457	4.38343	3.30042	3.82146	0.521038	0.199359	0.63098
489992_MLT1C	chr11	5709775	5710190	416	-	7.40936	8.88638	7.67749	8.85303	7.69634	8.6369	7.67361	8.57088	7.61892	8.74313	1.12421	3.73e-05	0.054464
489995_MLT1E1	chr11	5713008	5713550	543	-	0	0.561693	0	2.23297	0	2.3297	1.08542	1.19912	0.356707	1.75489	1.39818	0.0408947	0.394621
607499_MER49	chr15	44732883	44732957	75	+	2.61117	2.98295	1.37016	3.44228	1.94261	1.3846	2.45681	2.90304	2.17225	2.85135	0.679102	0.311879	0.731712
607500_MER49	chr15	44733260	44733408	149	+	3.92932	4.02157	2.95196	4.05546	3.25293	4.13019	3.01952	4.04885	3.34394	4.06458	0.72064	0.0135169	0.276196
597947_HERVH-int	chr14	92042977	92046447	3471	-	1.29866	1.65214	1.13027	2.46571	0.858379	1.77231	0.458382	0.518031	0.970117	1.75649	0.786372	0.183717	0.618726
164154_HERV3-int	chr4	8435519	8436510	992	+	0.448901	1.65214	1.13027	1.95568	0.858379	2.07793	0.458382	0.898402	0.752963	1.71238	0.959413	0.0255469	0.340378
687378_MER31A	chr19	54351901	54352083	183	+	1.67356	2.5852	2.71127	3.59729	2.0878	2.3297	2.55189	2.90304	2.31136	2.93598	0.62462	0.148937	0.577769
126284_LTR34	chr3	52241898	52242532	635	-	1.67356	1.94785	1.57628	3.20555	1.60027	3.30159	1.69822	1.65992	1.63796	2.70614	1.06819	0.0801749	0.503711
192014_THE1D-int	chr4	102877081	102878153	1073	-	0	1.65214	1.37016	1.95568	0	1.93319	0.458382	1.65992	0.57507	1.80746	1.23239	0.0069058	0.21098
613389_LTR12C	chr15	74479083	74480909	1827	-	3.53419	4.14323	3.68818	4.3454	3.80756	4.42881	3.65524	4.08602	3.67457	4.25775	0.583172	0.00108864	0.125311
305721_MLT2A2	chr7	7721758	7722256	499	+	0.448901	2.1157	0.842375	1.15963	0	2.3297	2.12664	1.19912	1.0917	1.79608	0.704379	0.174446	0.603911
91581_MLT1E1	chr2	157411759	157412273	515	+	1.29866	3.57942	3.15818	3.64559	2.55483	2.64039	2.9514	3.1334	2.64374	3.30301	0.659273	0.16288	0.587862
202982_MER61-int	chr4	142659420	142660980	1561	+	3.62234	3.14714	1.13027	2.66585	1.14991	3.56961	2.55189	3.66255	2.49742	3.31256	0.815136	0.125346	0.552394
454163_MER4-int	chrY	12685409	12686624	1216	+	1.29866	2.5852	0	0	2.55483	3.04422	0	0	1.36961	2.02237	0.652762	0.679114	0.906098
454164_MER4-int	chrY	12686918	12687822	905	+	3.05311	4.27329	0	0	3.48001	4.28725	0	0	2.42344	3.35269	0.929244	0.755795	0.930301
297302_MamGypsy2-LTR	chr6	144533061	144533142	82	+	1.67356	2.69533	2.42223	3.49582	2.45154	2.3297	1.69822	2.15575	2.10978	2.76771	0.657929	0.149985	0.577769
449921_MSTB	chrX	155127016	155127191	176	+	1.06695	2.74739	1.91609	2.56925	1.94261	2.44095	1.99747	0.898402	1.77674	2.31788	0.541147	0.402288	0.769937
271132_MLT1C	chr6	33274598	33274831	234	-	0	1.53854	1.37016	0.865523	2.0878	3.35924	1.99747	1.84479	1.56426	2.21576	0.6515	0.479582	0.814732
67351_MLT1D	chr2	58033252	58033629	378	+	0.448901	0.777367	0	1.15963	0	1.93319	1.85559	2.00863	0.804054	1.55961	0.755561	0.144099	0.577769
28614_HERV17-int	chr1	119181236	119182807	1572	-	2.92029	4.88636	3.89453	4.63529	3.88899	4.31673	4.06307	4.04885	3.75414	4.50632	0.75218	0.0496554	0.426772
341674_MER49	chr7	158739673	158740202	530	+	0	1.28036	2.06039	3.32869	2.65122	2.20914	1.85559	2.72596	1.9138	2.56779	0.65399	0.34016	0.746111
20225_LTR9	chr1	84583111	84583698	588	+	1.49825	1.65214	0	1.95568	0	0	1.69822	2.41143	1.01257	1.7379	0.725334	0.352519	0.75239
549244_THE1B	chr12	121971754	121972121	368	+	0.448901	1.94785	1.37016	2.35389	0	1.3846	1.08542	0.898402	0.822118	1.749	0.92688	0.0837225	0.508169
677079_MLT1J	chr19	12651189	12651553	365	+	0.448901	1.65214	0.842375	2.10098	1.78157	1.59168	1.52155	1.65992	1.24291	1.76628	0.52337	0.115611	0.537918
310794_MLT1F	chr7	29646904	29647390	487	+	0	1.75745	0.842375	1.15963	1.94261	3.04422	0	1.19912	0.933006	2.01436	1.08135	0.136608	0.567441
359130_MLT1J2	chr8	70653638	70654033	396	+	0	1.65214	0.481299	1.15963	0	1.77231	0.458382	2.52406	0.253989	1.86245	1.60846	0.00263983	0.162658
31579_HERVKC4-int	chr1	155693984	155697375	3392	-	0.790772	1.28036	0.842375	2.66585	0.491597	0	0	0.898402	0.567789	1.5409	0.973106	0.290664	0.716215
169951_LTR33	chr4	25301024	25301542	519	+	0	0.777367	0.481299	0	0.491597	2.20914	0	2.00863	0.263635	1.50614	1.24251	0.112667	0.534793
700898_MER39	chr20	47382686	47383178	493	-	0.448901	0.561693	0	0	0.858379	1.77231	0.805705	2.52406	0.567059	1.54151	0.974456	0.300247	0.723587
318690_HERV3-int	chr7	64990915	64999343	8429	-	3.28688	5.28917	4.48556	5.3681	4.71105	5.01846	3.85499	4.84026	4.18634	5.14426	0.957918	0.022942	0.337656
676856_MER54A	chr19	12137329	12137812	484	+	1.06695	1.53854	0.481299	2.9222	1.60027	0	0.458382	1.19912	0.981305	1.78461	0.803304	0.466213	0.808721
678500_MSTA-int	chr19	19757430	19758126	697	-	1.29866	3.14714	1.57628	2.9222	2.65122	2.81578	1.3202	1.65992	1.82995	2.73552	0.905571	0.0918314	0.525623
684576_ERVL-E-int	chr19	44195797	44196775	979	+	0.448901	1.65214	1.37016	2.10098	0	2.3297	0.458382	2.15575	0.660837	2.08032	1.41948	0.00357056	0.179811
678503_ERVL-B4-int	chr19	19761108	19761520	413	+	0.790772	0.308011	0.842375	1.79369	1.14991	1.77231	0.805705	1.84479	0.904966	1.55004	0.645073	0.214557	0.649555
678521_LTR22B2	chr19	19791138	19791672	535	+	1.49825	2.98295	2.52507	3.49582	2.98313	2.3297	2.12664	2.98404	2.38232	3.00567	0.623348	0.143479	0.577769
632164_MLT1K	chr16	58012292	58012475	184	-	1.67356	1.94785	2.31121	3.44228	1.94261	3.24138	1.85559	1.44784	1.96495	2.75023	0.785278	0.299207	0.723587
632166_MLT1K	chr16	58013106	58013193	88	-	1.97085	2.26604	2.06039	1.79369	1.14991	2.73075	0.805705	2.00863	1.59192	2.24329	0.65137	0.104892	0.525623
688657_LTR49-int	chr19	58460024	58460629	606	+	1.29866	1.94785	1.75617	2.10098	2.0878	3.24138	1.99747	2.90304	1.81578	2.64875	0.832973	0.0772128	0.497015
688593_MER51A	chr19	58257220	58257724	505	-	0.790772	1.65214	0.842375	1.61164	1.39232	2.54424	1.3202	1.65992	1.11187	1.92524	0.813374	0.0296634	0.354093
673218_MLT1L	chr18	74592150	74592692	543	+	1.97085	2.79764	1.57628	2.10098	0.491597	2.20914	1.52155	2.15575	1.48272	2.34504	0.862322	0.0402118	0.392367
679363_MER4A	chr19	21837791	21838296	506	-	1.49825	1.65214	0.481299	0	0	2.73075	0	1.19912	0.637147	1.70896	1.07181	0.225367	0.654852
679018_Harlequin-int	chr19	21002840	21005098	2259	+	0.448901	2.26604	0.481299	2.46571	1.60027	0	1.08542	0	0.984589	1.62457	0.639979	0.718137	0.918488
677009_LTR33C	chr19	12462141	12462404	264	-	1.06695	1.28036	1.37016	3.20555	1.60027	0.851999	1.3202	2.52406	1.35177	2.26386	0.912091	0.302731	0.724791
682486_MLT1D	chr19	36680583	36681053	471	-	0.790772	1.41522	1.13027	1.95568	0	0	1.08542	2.41143	0.81578	1.68549	0.869711	0.280265	0.704792
687909_LTR47B2	chr19	56495080	56495520	441	+	2.98823	3.22265	2.62106	3.54745	1.39232	1.3846	2.72509	4.88313	2.54374	3.73194	1.1882	0.342641	0.748517
75853_MLT1A	chr2	95216941	95217343	403	-	0	1.65214	1.37016	1.79369	1.14991	2.3297	1.69822	2.41143	1.17776	2.08381	0.906051	0.0540211	0.432035
686725_HERVK3-int	chr19	52410629	52414266	3638	-	1.06695	3.18539	1.75617	3.44228	1.60027	2.3297	1.99747	2.52406	1.64363	2.94233	1.2987	0.0085945	0.240148
676010_MLT1K	chr19	9292286	9292638	353	+	2.42761	3.45969	2.71127	3.32869	2.0878	2.64039	1.85559	2.62854	2.30736	3.06471	0.757355	0.042721	0.401716
676117_MLT1B	chr19	9527693	9527977	285	-	1.97085	3.74233	3.28081	3.64559	3.80756	3.99095	3.69744	4.04885	3.34391	3.86664	0.522731	0.173657	0.60377
676187_HERVL40-int	chr19	9652380	9652770	391	-	2.52231	4.51784	4.17337	4.25505	3.88899	3.87696	3.89181	4.52544	3.74004	4.31696	0.576923	0.144044	0.577769
676164_MLT-int	chr19	9608565	9608881	317	+	3.70543	4.67401	3.81547	4.63529	3.72137	4.74276	2.8799	4.29094	3.57516	4.59588	1.02072	0.00461826	0.187899
676165_MER9a3	chr19	9608881	9609376	496	+	3.23189	5.07146	4.82512	4.65895	4.10878	4.45556	4.1568	4.79608	4.1865	4.76303	0.576526	0.107329	0.525623
677055_LTR52-int	chr19	12575329	12575617	289	-	0	0.308011	0.481299	1.61164	0.858379	2.89588	0.458382	0	0.481041	1.67095	1.18991	0.313797	0.731712
682533_MLT1C	chr19	36890943	36891392	450	+	1.49825	3.25897	2.62106	3.07073	2.65122	3.66437	2.55189	3.33214	2.40074	3.34784	0.9471	0.0166832	0.291432
682654_LTR33B	chr19	37497455	37497653	199	-	1.06695	1.28036	1.13027	1.40327	0	2.07793	1.08542	2.15575	0.888695	1.78157	0.892875	0.0428839	0.401716
682637_MLT1K	chr19	37390367	37390819	453	+	2.69488	2.69533	2.62106	3.54745	2.65122	2.89588	3.08457	3.84709	2.77568	3.32204	0.546354	0.148092	0.577769
342040_MER31-int	chr8	211087	211545	459	+	2.21723	4.40885	3.68818	4.25505	4.03914	3.56961	3.37212	3.66255	3.47034	4.01952	0.549182	0.199398	0.63098
342041_MER31-int	chr8	211557	211773	217	+	1.06695	3.14714	0.842375	2.84177	1.14991	3.46832	3.08457	2.15575	1.86691	2.97966	1.11275	0.0599382	0.448419
342046_MER31-int	chr8	212718	213159	442	+	0.790772	2.79764	1.13027	1.40327	1.78157	1.77231	2.12664	1.84479	1.55139	2.05363	0.50224	0.286106	0.711512
686487_HERV16-int	chr19	51890334	51890458	125	+	0.790772	1.65214	2.06039	2.84177	1.78157	1.14274	0.805705	2.98404	1.4708	2.35276	0.881961	0.203813	0.635903
123552_MER21C	chr3	40493478	40494304	827	+	0.448901	1.94785	0.842375	2.46571	2.0878	1.77231	0.458382	1.84479	1.13471	2.03474	0.90003	0.0459311	0.412436
70356_HERVK22-int	chr2	71388646	71395356	6711	+	1.97085	3.25897	2.87598	3.49582	2.90708	2.97196	2.80467	3.26888	2.68644	3.26074	0.574296	0.0495642	0.426772
318662_HERV-Fc1-int	chr7	64835237	64839812	4576	-	0.790772	3.06729	3.15818	3.64559	2.2194	0	2.72509	3.26888	2.45457	2.97893	0.524357	0.791734	0.941982
28757_LTR43	chr1	119727857	119728256	400	-	0	0.965692	0	1.61164	0.491597	2.07793	1.52155	1.65992	0.650075	1.63122	0.981146	0.0449522	0.410625
686793_MER41D	chr19	52567251	52567416	166	+	1.06695	0.965692	0	2.46571	0	0.488515	1.08542	1.65992	0.636219	1.58976	0.953545	0.157591	0.581955
686966_HERVK3-int	chr19	52985734	52988042	2309	-	1.29866	2.46597	2.06039	2.35389	1.60027	2.81578	3.01952	2.90304	2.15153	2.65295	0.501411	0.159518	0.584235
162027_PRIMA4-int	chr4	497011	497422	412	-	0.790772	2.1157	1.37016	2.75638	0	1.93319	1.08542	1.19912	0.894721	2.10484	1.21012	0.0341661	0.371231
141831_LTR12C	chr3	114237140	114238856	1717	-	2.61117	2.84639	1.57628	2.9222	1.14991	2.89588	1.99747	1.84479	1.93584	2.68969	0.753854	0.0988553	0.525623
686828_MER4A	chr19	52641714	52642261	548	-	2.98823	1.94785	1.57628	3.59729	1.94261	2.73075	1.99747	2.00863	2.22913	2.7346	0.505475	0.398658	0.769129
553135_MLT1A1	chr12	133193346	133193710	365	-	0.448901	1.65214	1.57628	0	2.33999	2.81578	1.08542	2.62854	1.52757	2.11836	0.590789	0.606687	0.870206
701614_LTR10B1	chr20	49281110	49281576	467	-	0.448901	2.89336	2.19125	3.54745	2.0878	3.11303	2.8799	2.00863	2.13291	2.99086	0.857958	0.155402	0.581147
701616_HERVIP10B3-int	chr20	49284128	49284587	460	-	0.448901	2.52682	2.79597	3.32869	2.0878	2.54424	3.08457	3.50678	2.39534	3.04483	0.649494	0.224244	0.654852
701621_LTR10B1	chr20	49287070	49287514	445	-	0.790772	3.49057	2.62106	2.75638	2.98313	3.30159	2.9514	3.33214	2.55606	3.24519	0.68913	0.156558	0.581955
269841_LTR8A	chr6	28485375	28486039	665	-	1.29866	1.41522	0	0	0	0	1.3202	2.98404	0.798465	1.65295	0.85448	0.600467	0.865909

## Sheet: Supplementary Table S3 CH293
RepeatID	seqnames	start	end	width	strand	A1_mock	A1_CH293_WT	X_mock	X_CH293_WT	Y_mock	Y_CH293_WT	Z_mock	Z_CH293_WT	mock	CH293_WT	log2.fc_wt_mock_CH293	CH293_p.value	CH293_adj.p.value
639554_MER68-int	chr16	89230147	89230306	160	+	1.49825	1.26784	1.91609	2.48877	1.14991	2.19219	0.458382	1.8508	1.34937	2.01774	0.668379	0.137133	0.696388
639556_HERVL74-int	chr16	89231482	89231837	356	+	1.49825	2.56803	1.75617	3.23066	2.55483	2.44943	1.69822	3.64893	1.93772	3.05845	1.12073	0.0241577	0.519844
639558_MSTB2	chr16	89232035	89232439	405	+	2.42761	2.28481	2.52507	3.52155	1.39232	2.85738	1.69822	2.94542	2.08797	2.96841	0.880441	0.0549471	0.599466
639559_HERVL74-int	chr16	89232439	89232579	141	+	1.06695	2.28481	1.13027	2.59264	0.858379	1.69198	1.99747	2.12135	1.33485	2.20844	0.873585	0.0274118	0.529219
688630_LTR33A	chr19	58355014	58355199	186	+	3.33985	3.24047	2.62106	3.35417	1.94261	3.43523	2.35502	2.79867	2.65747	3.22697	0.569502	0.0963672	0.637947
62609_MSTB1	chr2	37105213	37105651	439	+	1.67356	6.34488	5.31618	5.60899	5.60107	5.03038	6.16422	6.4978	5.35126	5.9838	0.632546	0.314089	0.815084
303718_MER34B	chr6	169752855	169753351	497	-	0.448901	2.28481	1.75617	1.97636	0.858379	1.22589	1.3202	1.69332	1.1784	1.84609	0.667696	0.101275	0.648392
339818_MER72	chr7	151769914	151770618	705	+	1.06695	3.00755	1.91609	1.97636	1.78157	2.04369	1.08542	2.24001	1.51463	2.38018	0.865548	0.0397815	0.563813
424932_MLT1A0	chrX	47919490	47919846	357	-	0.448901	2.38543	1.57628	1.17505	1.14991	2.19219	1.3202	1.51702	1.17999	1.89869	0.718703	0.111943	0.667126
424936_MLT1C	chrX	47922696	47923141	446	-	0.448901	2.65122	2.06039	3.35417	1.94261	2.44943	1.99747	2.54622	1.74125	2.79758	1.05633	0.0412756	0.5731
654659_MLT2C1	chr17	78110983	78111251	269	-	1.49825	3.29322	3.33857	3.52155	1.94261	3.24458	2.45681	3.14078	2.47735	3.30688	0.829528	0.0492729	0.582675
628353_MER67C	chr16	31920963	31921138	176	+	0.448901	1.26784	2.19125	2.48877	1.14991	1.69198	1.52155	2.45128	1.46231	2.06359	0.601275	0.21832	0.770046
628354_MER67C	chr16	31921429	31922095	667	+	1.67356	3.18571	3.33857	4.04579	3.12433	2.56267	2.55189	3.56059	2.80168	3.43703	0.635352	0.219313	0.771804
628355_LTR24B	chr16	31922565	31922836	272	+	0.448901	1.63831	1.37016	1.17505	0.491597	1.22589	1.3202	2.12135	0.973244	1.59228	0.619034	0.108019	0.662999
475060_MER34C2	chr10	72330332	72330681	350	-	0	2.38543	0.481299	1.42062	0.858379	1.22589	0.458382	2.12135	0.481041	1.86711	1.38607	0.00646973	0.461392
631146_LTR57	chr16	53465715	53466165	451	-	0	1.46519	2.62106	3.35417	2.55483	1.22589	1.3202	3.01346	1.95652	2.5485	0.591977	0.464001	0.846825
269079_LTR33	chr6	26412151	26412552	402	-	1.49825	3.00755	1.37016	2.59264	2.45154	2.56267	1.69822	2.7194	1.82018	2.73162	0.911439	0.0103077	0.473226
269095_LTR33	chr6	26450700	26451089	390	-	1.29866	2.28481	1.57628	1.63087	0.858379	1.87853	1.3202	1.31615	1.2857	1.8214	0.535706	0.0883978	0.627758
337461_MLT1A0	chr7	142861936	142862309	374	-	1.67356	1.93244	1.13027	1.17505	0.858379	0.919912	1.52155	2.7194	1.33099	1.86324	0.532256	0.414835	0.837156
380345_MLT1A0	chr9	2041252	2041618	367	-	3.44029	4.83112	4.48556	5.11053	4.8188	4.81859	4.35445	4.99585	4.35643	4.94416	0.58773	0.0708743	0.618611
599808_MLT1D	chr14	97958567	97959034	468	+	0.448901	2.0597	1.13027	2.37685	2.0878	2.44943	1.52155	2.12135	1.4163	2.26123	0.844931	0.0369081	0.56102
580428_LTR16E1	chr14	24308661	24308745	85	+	3.05311	3.84599	2.87598	2.68975	2.74157	3.93348	2.9514	3.77199	2.90997	3.63726	0.727297	0.0713212	0.618611
619839_HERVK9-int	chr16	3078990	3080484	1495	-	0.790772	1.79286	1.57628	1.97636	1.94261	1.47768	0.805705	2.24001	1.36513	1.89811	0.532979	0.121638	0.677047
619845_THE1D-int	chr16	3083216	3084323	1108	-	0	1.79286	0.842375	1.17505	2.2194	2.66767	0.805705	1.69332	1.20132	1.9365	0.735176	0.169943	0.732675
675365_THE1-int	chr19	6582809	6583003	195	-	1.97085	3.73596	1.91609	3.35417	2.55483	3.10199	1.08542	3.9905	1.97196	3.58589	1.61394	0.00365758	0.459381
270246_HERVK9-int	chr6	29876164	29880725	4562	-	0.448901	0.768925	0	1.17505	2.0878	1.87853	1.69822	3.14078	1.30173	2.0408	0.739071	0.379445	0.827266
270276_LTR13A	chr6	29929971	29930908	938	-	0	1.63831	0.481299	1.97636	1.94261	0.532068	1.08542	2.24001	1.06385	1.72443	0.660584	0.248236	0.7812
337356_MSTD	chr7	142461646	142462008	363	+	1.82985	1.93244	1.57628	0.504875	0	2.19219	1.08542	2.12135	1.27187	1.82344	0.55157	0.358286	0.817217
419_MLT1D	chr1	769362	769790	429	+	0.790772	1.93244	2.62106	3.02308	2.45154	1.69198	1.85559	3.31281	2.085	2.65042	0.56542	0.367125	0.822999
469_LTR13A	chr1	1065544	1066494	951	-	6.07532	7.27824	4.95986	6.33409	5.71707	6.60557	5.14657	6.41838	5.54363	6.71017	1.16655	0.0121953	0.475489
5653_LTR89	chr1	23873621	23873905	285	+	0.790772	1.03984	1.13027	1.63087	0	2.56267	1.3202	2.87381	0.890641	2.20093	1.31029	0.0553283	0.599466
5992_THE1B	chr1	25333640	25333979	340	-	0.790772	1.79286	0	1.17505	1.14991	1.47768	0	1.69332	0.572647	1.55361	0.980959	0.0168722	0.491658
6367_MER21B	chr1	27669966	27670291	326	-	1.97085	2.80447	0.842375	1.81394	1.78157	2.32654	2.45681	3.14078	1.87194	2.60514	0.733197	0.139051	0.697002
6368_MER21B	chr1	27670585	27670981	397	-	2.32625	3.81024	1.75617	2.59264	2.55483	0.919912	3.01952	3.73216	2.48401	3.13918	0.655174	0.646321	0.922074
6365_LTR103_Mam	chr1	27666855	27667095	241	+	2.92029	3.61683	1.13027	1.97636	0.858379	2.19219	2.72509	3.25776	2.1846	2.92305	0.738456	0.247693	0.7812
6366_LTR103_Mam	chr1	27667454	27667586	133	+	1.49825	3.12879	0.842375	1.42062	1.94261	0.919912	2.2455	3.36597	1.7229	2.5623	0.8394	0.430271	0.841324
6445_LTR29	chr1	27822449	27822506	58	-	2.21723	3.88098	3.33857	3.62316	3.62959	3.37434	3.52055	4.11977	3.27124	3.77637	0.505128	0.165473	0.730446
8379_MER57A-int	chr1	36016617	36017618	1002	-	0	2.38543	0	0	1.14991	0.532068	0.458382	3.31281	0.483622	2.13816	1.65454	0.209943	0.769928
8382_MER57A-int	chr1	36018730	36019760	1031	-	0	2.56803	0	0	0	1.22589	1.52155	2.45128	0.553606	1.88147	1.32786	0.148515	0.704302
8753_MLT1H	chr1	37872391	37872806	416	+	0	1.26784	0.842375	2.12267	0.858379	1.22589	1.69822	1.51702	0.972876	1.58063	0.607751	0.141244	0.697002
12023_MLT1D	chr1	53366804	53366994	191	-	1.06695	1.63831	1.13027	0.504875	1.39232	1.69198	0.458382	1.99241	1.05015	1.55361	0.503453	0.288147	0.801465
15396_MER4A	chr1	67398713	67399069	357	-	4.64904	5.55848	5.14897	5.40993	5.19991	5.69677	4.80421	5.63755	4.96885	5.57964	0.610789	0.00540406	0.459381
15400_MER41B	chr1	67400522	67400712	191	+	2.849	3.57483	3.33857	4.28177	3.62959	4.01534	3.08457	4.08848	3.25478	4.01235	0.757562	0.0144233	0.475489
15401_MER21A	chr1	67400732	67400909	178	+	3.78398	4.32294	3.59658	4.42948	4.23863	4.33535	2.8799	4.23833	3.70352	4.33312	0.629604	0.0479374	0.582675
16272_MER89	chr1	70440758	70440974	217	-	0	2.17664	1.37016	2.68975	1.94261	2.32654	1.3202	1.69332	1.31121	2.26476	0.953549	0.0601387	0.616808
16273_LTR47A	chr1	70440974	70441409	436	-	0.790772	2.28481	2.19125	3.09559	1.94261	2.56267	2.12664	2.34937	1.85878	2.61029	0.75151	0.0747748	0.618611
16274_MER89	chr1	70441409	70441740	332	-	0.448901	2.38543	2.06039	2.59264	1.78157	2.32654	1.52155	2.87381	1.56621	2.5609	0.994692	0.0265301	0.529219
18543_MLT2B3	chr1	78623488	78623954	467	-	0.790772	3.53157	2.19125	3.35417	2.74157	2.44943	3.37212	4.23833	2.54467	3.52751	0.982837	0.141725	0.697002
18544_LTR26	chr1	78643355	78643875	521	-	5.11187	6.82881	5.19653	5.76176	5.96241	5.8385	6.12608	7.22477	5.66852	6.54974	0.881215	0.118208	0.674712
18547_THE1C	chr1	78646413	78646789	377	-	0.448901	4.2177	2.95196	3.97058	2.0878	2.76575	2.35502	4.23833	2.20711	3.90588	1.69877	0.0282966	0.529219
18548_THE1C-int	chr1	78646789	78648317	1529	-	2.0993	6.17249	4.6311	5.452	4.6423	3.89064	4.35445	6.53303	4.21905	5.8031	1.58405	0.111888	0.667126
18549_THE1C	chr1	78648317	78648605	289	-	0.448901	3.88098	2.19125	3.52155	2.8268	2.19219	2.45681	4.42499	2.21078	3.70786	1.49708	0.075392	0.618611
18550_LTR80A	chr1	78651832	78652092	261	-	0	2.0597	0	1.17505	1.60027	0.532068	1.99747	2.87381	1.17393	1.92628	0.752357	0.33963	0.817217
21274_LTR21B	chr1	89259881	89259995	115	+	5.53169	6.74129	6.55672	7.06538	5.9811	6.086	5.83603	6.73817	6.02619	6.69908	0.672888	0.0618102	0.618611
28123_LTR38B	chr1	116794103	116794589	487	+	2.69488	3.24047	2.31121	3.7182	3.05554	3.24458	2.64108	3.20038	2.69988	3.36744	0.667556	0.0136389	0.475489
28124_LTR38B	chr1	116794883	116795070	188	+	1.49825	3.12879	0.481299	2.59264	1.60027	2.04369	1.08542	2.12135	1.22882	2.53934	1.31053	0.010584	0.475489
28612_LTR12C	chr1	119178884	119180391	1508	+	1.49825	3.12879	2.31121	3.02308	2.2194	2.56267	2.35502	2.45128	2.1343	2.82033	0.686029	0.0376142	0.56102
29487_LTR5_Hs	chr1	144450893	144451866	974	-	0.790772	0.435095	1.13027	1.63087	1.14991	2.85738	1.08542	1.08202	1.04614	1.78795	0.741813	0.408798	0.834916
30023_MLT1A0	chr1	147075825	147076188	364	+	0.448901	1.03984	0.842375	1.63087	0.491597	2.44943	0.458382	1.99241	0.569977	1.8673	1.29733	0.00798865	0.473226
31439_LTR12C	chr1	154670567	154671998	1432	+	0	2.17664	0.481299	2.12267	0.491597	1.47768	1.52155	1.69332	0.738336	1.89676	1.15842	0.0139243	0.475489
31442_LTR12C	chr1	154677854	154679312	1459	+	1.29866	3.24047	0.481299	0.878921	0.858379	2.66767	1.69822	2.45128	1.15607	2.53063	1.37456	0.075126	0.618611
31572_HERV4_I-int	chr1	155653793	155656006	2214	-	0.790772	1.46519	0.842375	2.12267	0.491597	0.532068	0.805705	1.69332	0.7392	1.56023	0.821026	0.0821294	0.627758
32301_LTR82A	chr1	159048732	159049094	363	+	0.448901	0.768925	1.57628	1.97636	0.491597	1.69198	1.08542	1.69332	0.97728	1.59741	0.620132	0.143431	0.69855
34097_MLT1H2	chr1	166917729	166918098	370	-	1.06695	3.65764	2.62106	3.67152	2.2194	2.76575	3.52055	3.64893	2.60763	3.48243	0.874803	0.100224	0.645173
34269_MLT1C	chr1	167699239	167699699	461	-	0	0.435095	1.13027	1.81394	0.858379	1.69198	0.805705	1.69332	0.754888	1.50246	0.74757	0.131455	0.686558
35386_HERVL-int	chr1	172688548	172694055	5508	-	0	1.93244	0.842375	1.97636	0.491597	0.919912	1.3202	0.803227	0.7433	1.50957	0.76627	0.128028	0.686184
40155_LTR83	chr1	193093840	193094099	260	-	0	1.46519	0.481299	1.97636	1.39232	0.532068	1.69822	1.99241	1.04719	1.59944	0.552247	0.295326	0.805004
41685_MLT1H	chr1	198754700	198755249	550	-	0	2.80447	2.31121	3.09559	1.78157	1.69198	2.2455	1.69332	1.82202	2.45937	0.63735	0.303186	0.807701
42779_Harlequin-int	chr1	206053000	206053902	903	+	0	1.26784	0.481299	0.878921	0	0.532068	2.12664	3.60538	0.956614	2.15898	1.20237	0.325501	0.817163
42780_Harlequin-int	chr1	206053888	206054886	999	+	0	0.435095	1.75617	0.878921	0	1.69198	0.805705	2.45128	0.833092	1.5718	0.738706	0.280959	0.800727
42781_Harlequin-int	chr1	206054885	206058429	3545	+	0.448901	1.63831	2.19125	2.59264	1.60027	2.19219	3.81721	5.0291	2.52732	3.53503	1.00771	0.439573	0.844536
50011_MLT1D	chr1	235007837	235008191	355	-	1.06695	1.63831	0.481299	1.63087	2.0878	3.54955	1.08542	1.99241	1.30217	2.45273	1.15055	0.120623	0.677047
52071_MLT1D	chr1	243092344	243092773	430	+	0	1.46519	1.37016	0.878921	0	1.69198	0	1.99241	0.481557	1.56194	1.08038	0.0311135	0.547664
52271_MLT1C	chr1	244308507	244308961	455	-	0	0.435095	2.62106	3.4678	1.94261	2.19219	1.99747	3.20038	1.90583	2.71028	0.804451	0.472202	0.852041
463751_LTR16D	chr10	22435410	22435502	93	-	0	1.46519	0	1.81394	0	1.47768	0	1.31615	0	1.53007	1.53007	6.92e-06	0.0215876
463752_LTR16D	chr10	22435538	22435726	189	-	1.06695	2.17664	1.57628	1.17505	0.858379	2.56267	1.08542	0.45628	1.17185	1.81342	0.641575	0.408707	0.834916
463900_MSTA	chr10	23121135	23121515	381	-	0	2.28481	0.842375	1.81394	1.14991	2.56267	1.69822	2.54622	1.04562	2.33185	1.28623	0.0130229	0.475489
465443_LOR1a	chr10	29460921	29461224	304	+	1.29866	1.63831	0	1.42062	0.858379	1.22589	0.458382	2.12135	0.732703	1.64155	0.908843	0.0309165	0.547664
475059_LTR12C	chr10	72325772	72327178	1407	+	0	2.17664	0	0.878921	1.39232	0.532068	1.69822	2.24001	0.976364	1.64731	0.670951	0.318761	0.815084
481343_HERVH-int	chr10	100381823	100382471	649	+	2.21723	3.12879	1.75617	3.4121	3.25293	3.37434	3.01952	3.07861	2.68201	3.25588	0.573867	0.103659	0.655594
488836_MER4E1	chr11	316783	317577	795	-	3.23189	3.61683	2.87598	3.7182	1.78157	2.44943	2.9514	3.36597	2.80266	3.36461	0.561949	0.228265	0.780978
488859_HERV3-int	chr11	324060	324821	762	-	2.61117	3.65764	0.842375	2.86592	0.858379	1.69198	0	1.08202	1.42169	2.65867	1.23697	0.169073	0.732675
492658_MLT1J	chr11	17332011	17332440	430	-	1.06695	3.34412	2.87598	3.89132	3.37086	2.66767	3.08457	3.4665	2.82089	3.40606	0.585167	0.247084	0.7812
492659_MLT1J-int	chr11	17332460	17332723	264	-	0.790772	2.65122	3.09255	3.35417	2.55483	2.66767	2.80467	3.41711	2.53126	3.06798	0.536726	0.250249	0.7812
492662_MLT1J	chr11	17334139	17334545	407	-	2.61117	3.65764	3.33857	3.35417	3.53157	3.49352	2.45681	3.88538	3.05658	3.61138	0.554795	0.0777362	0.625755
492673_HUERS-P3-int	chr11	17370373	17376380	6008	+	1.29866	3.61683	2.95196	3.8499	2.98313	2.66767	2.55189	4.05658	2.5831	3.63462	1.05152	0.0699025	0.618611
492674_HUERS-P3-int	chr11	17376381	17377196	816	+	0	1.93244	0.481299	2.12267	1.39232	1.47768	1.3202	1.51702	0.910349	1.78858	0.878232	0.0412373	0.5731
492675_HUERS-P3-int	chr11	17377510	17378687	1178	+	1.29866	2.56803	1.57628	2.12267	1.14991	2.04369	2.12664	3.01346	1.58832	2.49076	0.902438	0.0275766	0.529219
492676_MER61E	chr11	17378687	17379258	572	+	0	1.03984	1.91609	2.12267	0.858379	0.919912	0.458382	2.12135	0.99295	1.66152	0.668572	0.207466	0.769928
492677_MLT1H	chr11	17379353	17379693	341	+	0.448901	1.46519	0.481299	1.63087	0	1.69198	1.85559	1.8508	0.883621	1.6663	0.782681	0.0568876	0.60286
504522_MLT1B	chr11	68046359	68046661	303	-	0.790772	2.28481	1.91609	2.59264	2.33999	1.87853	2.72509	3.41711	2.10257	2.65901	0.556437	0.300699	0.805841
509512_MLT1D	chr11	90188879	90189364	486	+	0.790772	1.46519	1.57628	1.97636	0.858379	1.22589	1.08542	1.8508	1.1122	1.66015	0.547953	0.0677417	0.618611
512642_LTR104_Mam	chr11	102332610	102333102	493	-	0	2.28481	0.842375	1.81394	0	0	1.3202	1.08202	0.65306	1.52431	0.871254	0.252049	0.7812
512643_MER39	chr11	102338326	102338929	604	-	3.78398	5.5799	5.06609	6.13326	4.44109	5.60715	4.61894	5.85733	4.54796	5.81213	1.26417	0.00430657	0.459381
520043_MSTA	chr12	2668451	2668858	408	-	1.97085	2.65122	0.842375	2.78052	1.60027	1.87853	2.12664	1.08202	1.71282	2.2439	0.531082	0.377652	0.827266
520976_MER21A	chr12	7924630	7925594	965	+	0	2.17664	1.75617	2.12267	1.94261	1.22589	1.85559	2.87381	1.56572	2.21296	0.647239	0.261835	0.786268
521480_LTR1E	chr12	9701809	9702617	809	-	1.49825	2.17664	1.75617	2.48877	0.491597	2.19219	1.3202	2.45128	1.33714	2.33435	0.997214	0.00993416	0.473226
521486_LTR2B	chr12	9712930	9713262	333	-	1.49825	1.63831	0	2.12267	0.858379	1.47768	0.458382	2.12135	0.809826	1.86829	1.05847	0.0193162	0.510181
521488_HERVE_a-int	chr12	9713598	9715636	2039	-	2.0993	5.12114	4.04063	4.53767	2.8268	3.75425	3.85499	5.07767	3.40282	4.71827	1.31544	0.0434202	0.573672
521478_MLT2B3	chr12	9699667	9700107	441	+	0.448901	1.46519	1.37016	2.12267	0.858379	1.47768	1.08542	1.69332	0.979111	1.71534	0.736234	0.0233196	0.519844
522241_MLT2F	chr12	12467668	12468257	590	+	1.82985	3.94832	2.52507	3.80735	2.8268	3.37434	2.55189	3.25776	2.47703	3.62562	1.14859	0.00502718	0.459381
526964_MER65D	chr12	31730763	31731056	294	+	0.790772	0.768925	0.842375	0.878921	0	2.19219	0.458382	1.69332	0.559981	1.50424	0.944258	0.0699871	0.618611
529872_MSTB	chr12	46670586	46671009	424	-	1.06695	2.28481	0.842375	2.68975	2.2194	2.04369	1.52155	1.51702	1.51299	2.19456	0.681575	0.114103	0.667126
529873_MLT1H	chr12	46671009	46671348	340	+	0	1.63831	1.37016	2.12267	1.39232	1.47768	0.805705	1.08202	0.992406	1.62877	0.636368	0.129241	0.686184
530075_LTR12D	chr12	47306150	47307510	1361	+	1.29866	2.0597	0.481299	2.78052	0.858379	1.69198	0.805705	1.99241	0.890836	2.18982	1.29899	0.00432997	0.459381
530101_MLT1L	chr12	47369636	47369849	214	+	0.448901	1.46519	0.481299	1.17505	2.45154	0.919912	0.805705	2.94542	1.3189	1.86928	0.550384	0.411567	0.834916
530102_MLT1L	chr12	47369931	47370023	93	+	1.06695	2.0597	1.13027	1.63087	1.14991	2.04369	0.458382	2.24001	0.977646	2.01015	1.03251	0.00251874	0.459381
530103_MLT1K	chr12	47370369	47370461	93	+	0.790772	1.63831	0.842375	1.42062	1.14991	0.919912	1.3202	2.12135	1.04247	1.58892	0.546455	0.124149	0.682131
530210_THE1B	chr12	47719424	47719782	359	+	1.49825	2.47975	0.481299	0.504875	0.491597	1.22589	1.3202	1.31615	1.02219	1.56389	0.5417	0.409216	0.834916
530430_LTR33	chr12	49103992	49104429	438	+	0	2.38543	1.57628	2.94673	2.0878	2.04369	1.85559	2.34937	1.56706	2.4695	0.902437	0.0838514	0.627758
536426_THE1D	chr12	75359834	75360215	382	-	0.448901	2.47975	0	1.17505	1.60027	0.532068	0.805705	1.99241	0.836934	1.72912	0.892184	0.180524	0.751502
536431_MER4B	chr12	75363705	75364345	641	-	1.29866	2.0597	1.13027	0.504875	0.858379	2.19219	1.3202	2.45128	1.16334	1.96597	0.802631	0.200984	0.76181
536432_MER4B-int	chr12	75364345	75365467	1123	-	1.49825	2.0597	1.13027	1.97636	1.14991	1.69198	1.52155	1.69332	1.33685	1.86483	0.527975	0.0100909	0.473226
541119_MLT1A	chr12	91993336	91993740	405	-	1.06695	2.17664	1.13027	0.504875	1.14991	1.22589	0.458382	2.12135	0.977646	1.65878	0.681136	0.245405	0.780978
543804_MLT1A1	chr12	101744654	101745013	360	+	0.448901	1.79286	0.842375	1.17505	0.858379	1.69198	1.3202	1.31615	0.900722	1.51652	0.615798	0.0352366	0.555686
545624_THE1B	chr12	107699841	107700209	369	-	0	1.26784	0.481299	1.81394	1.39232	1.69198	0.805705	1.8508	0.758943	1.67378	0.91484	0.0219744	0.519844
548222_MLT1A0	chr12	118041149	118041464	316	+	1.49825	1.46519	0.481299	2.68975	1.60027	0.919912	0.805705	1.31615	1.17009	1.765	0.594919	0.325116	0.817163
549049_MLT1A0	chr12	121018895	121019110	216	+	2.32625	3.29322	1.75617	2.2552	2.45154	3.10199	2.80467	3.36597	2.38198	3.06493	0.68295	0.0933631	0.632839
549111_MLT1G	chr12	121186078	121186352	275	+	3.39094	5.26018	5.06609	5.32193	4.23863	4.69977	3.89181	4.61235	4.28007	5.00868	0.72861	0.0829382	0.627758
552823_MLT1E2	chr12	132188134	132188494	361	+	0	1.79286	1.13027	1.97636	0.858379	2.66767	1.85559	1.8508	1.10786	2.11778	1.00992	0.0427213	0.5731
578311_LTR12C	chr13	110820975	110822522	1548	+	0.448901	2.56803	0.842375	1.97636	1.14991	1.87853	0.805705	0	0.83289	1.86215	1.02926	0.216327	0.769928
578315_MSTA	chr13	110827411	110827766	356	+	2.32625	3.48684	1.57628	2.37685	1.94261	1.47768	0	0.803227	1.68269	2.38785	0.705159	0.485473	0.859165
579756_MLT1J	chr14	21372467	21372721	255	+	1.06695	2.28481	0.481299	1.97636	1.94261	1.87853	1.08542	1.08202	1.24138	1.86809	0.626711	0.145241	0.699784
579935_MER4CL34	chr14	22173681	22174156	476	-	2.32625	3.00755	1.37016	2.94673	1.78157	1.87853	2.9514	3.01346	2.23059	2.78157	0.550982	0.220063	0.771828
579863_MER11C	chr14	21903329	21904396	1068	+	2.21723	2.94298	2.19125	2.2552	2.55483	3.70576	3.26394	3.31281	2.62638	3.14767	0.521292	0.256863	0.781447
579945_THE1-int	chr14	22197841	22199398	1558	+	1.49825	2.17664	1.57628	2.12267	0.858379	1.22589	1.08542	2.87381	1.28422	2.21296	0.92874	0.0669067	0.618611
580476_LTR33	chr14	24475310	24475788	479	+	1.82985	2.94298	1.57628	1.97636	0	1.47768	0	0	1.09373	1.94579	0.852066	0.379358	0.827266
580481_ERVL-E-int	chr14	24501755	24503008	1254	+	1.29866	2.80447	1.75617	2.37685	2.33999	2.44943	2.8799	3.41711	2.19077	2.82395	0.63318	0.148486	0.704302
587116_MLT1K	chr14	49991578	49991928	351	-	2.69488	1.93244	2.87598	3.16479	2.45154	3.80116	2.35502	3.73216	2.60893	3.32243	0.713505	0.255712	0.781447
587114_MLT1J	chr14	49990684	49991021	338	+	2.42761	2.17664	3.44731	3.89132	2.65122	3.65547	1.99747	2.94542	2.73135	3.30976	0.578412	0.317357	0.815084
587119_LTR37B	chr14	50004770	50004964	195	+	0	1.03984	0	0.878921	0.491597	1.69198	0.458382	2.45128	0.257011	1.65478	1.39777	0.0157506	0.491105
587137_MLT1M	chr14	50032045	50032504	460	+	3.05311	3.88098	1.91609	1.81394	2.65122	2.19219	1.99747	3.41711	2.48214	3.06613	0.583994	0.480653	0.859074
587147_LTR40a	chr14	50058188	50058547	360	+	1.06695	3.06936	1.75617	1.17505	1.14991	0.532068	1.69822	2.54622	1.45115	2.16503	0.713882	0.527524	0.874905
596870_MLT1E3	chr14	88097067	88097617	551	+	1.82985	2.17664	2.71127	2.48877	1.78157	2.32654	0.458382	2.63529	1.89879	2.41704	0.518254	0.184688	0.754614
598160_MLT1C	chr14	92659741	92660153	413	-	0	2.17664	1.37016	2.2552	1.39232	1.22589	0.805705	1.69332	0.992406	1.89414	0.901733	0.0581435	0.610409
598999_MLT1L	chr14	95449217	95449487	271	+	0.448901	1.46519	1.37016	0.504875	1.39232	2.32654	1.52155	2.24001	1.2397	1.79909	0.559384	0.393052	0.831379
599810_MLT1F2	chr14	97963402	97963920	519	-	0.790772	1.26784	0.842375	1.63087	0.491597	1.87853	0.805705	1.8508	0.7392	1.67683	0.937632	0.00128118	0.459381
600849_MLT1D	chr14	103136805	103137010	206	-	0.448901	0.435095	2.31121	3.4678	1.14991	2.19219	0.805705	2.34937	1.36387	2.4648	1.10093	0.257668	0.781447
601782_MLT1B	chr14	106372891	106373204	314	-	1.29866	3.48684	2.79597	3.09559	2.33999	3.24458	1.52155	1.51702	2.11595	3.00446	0.888508	0.186305	0.757365
601833_MER77	chr14	106466390	106466993	604	-	1.29866	2.38543	0.481299	0	0	1.87853	0	1.99241	0.549916	1.79504	1.24512	0.118367	0.674712
602616_MER9a1	chr15	22683829	22684328	500	-	2.0993	1.46519	0.842375	1.97636	0	1.87853	0.458382	2.34937	1.07929	1.95131	0.872015	0.0704102	0.618611
604538_MER9a1	chr15	28756814	28757313	500	-	0.790772	1.79286	1.13027	2.2552	0.858379	1.87853	0.458382	1.31615	0.829038	1.8486	1.01956	0.0055709	0.459381
607530_HERV9-int	chr15	44862071	44862356	286	-	0	0.768925	0.842375	1.97636	0.858379	1.47768	1.08542	1.8508	0.750178	1.58868	0.838507	0.0633097	0.618611
607537_HUERS-P1-int	chr15	44877921	44882678	4758	-	0.790772	2.28481	1.75617	2.86592	1.14991	1.47768	0.805705	2.63529	1.1819	2.40334	1.22144	0.0199849	0.510762
619701_MLT1C	chr16	2242488	2242754	267	+	2.21723	1.63831	2.52507	2.59264	1.14991	3.10199	1.69822	2.45128	1.98823	2.53605	0.547823	0.247406	0.7812
619702_MLT1C	chr16	2242814	2242917	104	+	0	1.79286	1.57628	0.878921	0.491597	2.04369	1.52155	1.69332	1.04597	1.66232	0.616352	0.179525	0.748342
626946_MLT1J2	chr16	26584708	26585075	368	-	2.21723	2.56803	1.13027	2.12267	0.491597	2.19219	1.52155	2.34937	1.47457	2.31839	0.843823	0.0415315	0.5731
627313_MLT1L	chr16	27354185	27354553	369	-	0.448901	1.63831	2.19125	2.78052	0.491597	0.532068	2.2455	3.36597	1.59455	2.44228	0.847731	0.396983	0.831851
627954_MLT1F-int	chr16	29915599	29916253	655	-	0.448901	0.435095	1.57628	2.48877	0.858379	0.919912	0.805705	1.51702	0.983313	1.55078	0.567465	0.436441	0.844536
627975_HERVIP10B3-int	chr16	30102243	30103835	1593	+	0	1.26784	0.481299	1.63087	1.60027	1.87853	1.08542	2.12135	0.916477	1.75841	0.841933	0.0556369	0.599466
628347_MER41D	chr16	31918857	31918998	142	-	0	1.79286	1.37016	2.37685	1.39232	1.47768	1.08542	1.31615	1.05866	1.80054	0.741875	0.10148	0.648392
631115_MER11B	chr16	53384165	53385236	1072	+	0.790772	2.72988	0.842375	2.48877	1.60027	1.69198	2.45681	3.9905	1.59036	2.97145	1.38109	0.0790484	0.625755
634651_MLT1J	chr16	68283170	68283629	460	-	0	1.93244	0.842375	1.97636	1.14991	0	0.458382	1.51702	0.674913	1.53779	0.86288	0.207211	0.769928
635975_MLT1K	chr16	75599394	75599790	397	-	3.17473	4.96726	4.43363	4.96315	4.38612	4.54288	4.78477	4.96176	4.30588	4.86972	0.563844	0.12033	0.677047
638800_MLT1D	chr16	85935688	85935995	308	+	1.29866	0.768925	1.13027	1.97636	0	0	0.805705	2.34937	0.88694	1.55275	0.665806	0.477592	0.857795
639454_MLT1F1	chr16	88423502	88424006	505	-	2.32625	1.46519	1.13027	1.97636	1.14991	2.66767	1.69822	2.34937	1.66312	2.18158	0.518463	0.209306	0.769928
639477_MLT1B	chr16	88675931	88676295	365	+	1.49825	2.17664	2.42223	2.48877	0.858379	2.19219	1.69822	2.87381	1.72716	2.46166	0.734501	0.0652297	0.618611
640324_MLT1E2	chr17	4206952	4207655	704	+	0.790772	1.26784	1.75617	1.81394	0.491597	1.69198	0.458382	2.12135	0.97966	1.75553	0.775869	0.0518838	0.594398
644028_MER65C	chr17	19578618	19579057	440	+	0	1.79286	0.481299	0	0	2.32654	1.08542	1.69332	0.464145	1.66846	1.20431	0.109825	0.664924
644489_LTR1B0	chr17	21529259	21529990	732	+	1.06695	2.65122	2.52507	2.2552	1.39232	2.04369	1.85559	2.45128	1.81711	2.36793	0.550819	0.110329	0.666677
644490_MER83B	chr17	21533378	21533603	226	+	2.849	3.77357	3.02396	3.62316	3.42653	3.84659	3.26394	4.65564	3.15773	4.03538	0.877651	0.0197567	0.510762
646330_LTR53-int	chr17	35407931	35408146	216	+	1.29866	1.63831	1.13027	2.37685	0.491597	1.87853	1.08542	2.12135	1.03157	2.02989	0.998323	0.0055094	0.459381
646331_LTR53-int	chr17	35408432	35408823	392	+	1.29866	2.87539	2.42223	2.68975	1.60027	2.19219	1.85559	3.01346	1.85509	2.72438	0.869285	0.0236514	0.519844
646362_MER74B	chr17	35469643	35469696	54	+	0	1.63831	2.06039	2.12267	1.14991	0.532068	0.458382	2.24001	1.13159	1.76956	0.637971	0.273329	0.798619
646355_HERVL74-int	chr17	35467657	35467809	153	+	1.82985	2.87539	2.19125	3.4678	2.0878	0.919912	1.52155	1.99241	1.93017	2.60128	0.671111	0.506028	0.866622
646356_HERVL74-int	chr17	35467830	35467897	68	+	0	1.26784	1.37016	2.2552	1.39232	1.47768	1.08542	2.12135	1.05866	1.83976	0.781095	0.0910542	0.629268
646360_HERVL74-int	chr17	35469033	35469278	246	+	0	2.0597	2.06039	2.2552	1.78157	0.532068	0.458382	2.12135	1.31947	1.88166	0.562191	0.34033	0.817217
646363_MER74B	chr17	35469755	35470123	369	+	0.448901	3.61683	4.20469	4.04579	3.37086	3.65547	2.72509	3.51437	3.2001	3.72279	0.52269	0.256311	0.781447
646367_MER52C	chr17	35482347	35483431	1085	+	0	1.93244	0.842375	2.12267	0.858379	0.919912	0	1.51702	0.486972	1.6922	1.20523	0.0162637	0.491658
646371_LTR2	chr17	35500299	35500447	149	+	1.67356	3.18571	2.62106	2.86592	2.45154	2.76575	2.8799	3.8486	2.47073	3.23251	0.761775	0.077083	0.625755
646372_LTR2	chr17	35500742	35501070	329	+	2.774	4.62012	4.40688	4.56346	3.8489	3.80116	3.85499	4.42499	3.83117	4.38643	0.555264	0.156831	0.722304
646374_LTR2	chr17	35507907	35508365	459	+	0.790772	2.72988	1.91609	3.4678	3.05554	2.66767	2.9514	3.8486	2.42982	3.26521	0.835395	0.148026	0.704302
646775_MER87B	chr17	39067066	39067579	514	-	1.67356	2.65122	1.13027	2.37685	0.858379	1.87853	1.52155	2.45128	1.33099	2.36611	1.03512	0.00559983	0.459381
646937_MLT1A1	chr17	40552782	40553192	411	+	4.76977	6.14403	5.8598	6.08059	5.11786	6.02799	5.30517	6.20191	5.31845	6.11512	0.796664	0.0102774	0.473226
647935_MLT1G3	chr17	46949015	46949582	568	-	0	1.26784	1.13027	1.42062	0.858379	1.47768	1.52155	1.99241	0.976913	1.56669	0.58978	0.114643	0.667126
647951_LTR12C	chr17	47056423	47057848	1426	-	2.0993	2.87539	2.19125	2.48877	0.491597	1.22589	1.85559	2.34937	1.79462	2.34951	0.554883	0.320194	0.815826
654028_MER21A	chr17	75144529	75144918	390	+	0	0.768925	1.13027	2.12267	0	1.47768	1.3202	1.31615	0.741143	1.50259	0.761442	0.123741	0.682131
654206_MLT1L	chr17	76674609	76675127	519	+	0	0.435095	2.06039	2.78052	0.858379	0.919912	0.458382	1.31615	1.06316	1.65592	0.592766	0.469183	0.84905
654486_MLT1C	chr17	77493496	77493761	266	-	0	1.93244	2.06039	2.78052	1.14991	0.919912	1.99747	2.34937	1.50881	2.14372	0.634911	0.309203	0.809483
655112_LTR67B	chr17	80364775	80365295	521	-	0	2.47975	1.91609	2.37685	2.45154	1.47768	1.99747	2.94542	1.83157	2.41007	0.578496	0.287208	0.801465
656348_MLT1C	chr18	2614743	2615171	429	+	0.448901	1.63831	1.75617	2.48877	1.39232	0.919912	0.458382	1.31615	1.12796	1.71238	0.584412	0.266098	0.792459
656550_MLT1L	chr18	3607711	3608050	340	+	0.790772	1.26784	0.842375	1.17505	1.39232	1.87853	0.458382	1.69332	0.911116	1.53319	0.622073	0.0486588	0.582675
656990_MLT1F1-int	chr18	5245477	5245685	209	+	0.448901	2.47975	2.87598	3.09559	0.858379	0.919912	1.3202	1.99241	1.70221	2.32171	0.619497	0.328956	0.817217
662934_MLT1B	chr18	35259479	35259717	239	-	0.448901	1.46519	1.57628	1.97636	1.14991	1.47768	1.99747	2.7194	1.4004	2.00603	0.605627	0.213319	0.769928
662935_MamRep605	chr18	35261960	35262383	424	-	0.790772	2.72988	2.06039	2.86592	1.94261	1.47768	2.12664	2.24001	1.81885	2.42176	0.602911	0.22734	0.780231
662936_LTR41C	chr18	35262403	35263003	601	+	1.97085	3.06936	1.75617	2.48877	1.60027	1.87853	1.99747	3.14078	1.84026	2.72814	0.887876	0.0388614	0.561212
674650_MLT1C	chr19	2294063	2294475	413	+	3.23189	3.48684	3.85549	4.42948	3.48001	3.93348	2.8799	4.05658	3.40562	4.0152	0.609585	0.0727079	0.618611
674651_MLT1C	chr19	2295134	2295438	305	+	3.28688	3.44082	3.77431	4.18531	3.18998	4.27008	2.2455	3.31281	3.22153	3.865	0.643474	0.144504	0.69855
674655_MLT1E1	chr19	2326874	2327164	291	+	0	1.46519	0.481299	1.97636	1.14991	0.532068	1.85559	1.99241	1.04159	1.59944	0.557843	0.286193	0.801465
675297_MLT1F1	chr19	6436096	6436507	412	-	3.53419	3.44082	2.31121	2.86592	2.8268	3.75425	2.72509	3.60538	2.9191	3.45332	0.534218	0.126549	0.686184
675521_MLT1H	chr19	6942174	6942579	406	+	0.790772	1.03984	1.13027	2.2552	1.14991	2.56267	1.3202	1.51702	1.1102	1.96347	0.853278	0.0860877	0.627758
675885_MLT1F	chr19	8823986	8824510	525	+	0.448901	3.00755	3.22079	2.68975	2.55483	2.94355	2.64108	3.4665	2.51109	3.05489	0.543803	0.244789	0.780978
676172_HERVIP10B3-int	chr19	9627909	9634410	6502	+	3.53419	5.24686	3.85549	4.42948	3.96597	5.16205	4.21607	5.28477	3.91342	5.06939	1.15597	0.00363867	0.459381
676184_MLT1B-int	chr19	9651078	9651441	364	+	1.06695	3.39328	3.28081	3.62316	3.18998	3.10199	3.01952	3.51437	2.86042	3.42095	0.560537	0.203443	0.765918
676185_MER9a3	chr19	9651441	9651934	494	+	2.32625	4.07425	3.96947	4.21824	3.3131	3.75425	3.56694	4.34795	3.40837	4.11512	0.706744	0.073925	0.618611
676478_MER90a	chr19	11619050	11619215	166	-	1.29866	1.46519	0.481299	1.63087	1.39232	2.44943	0	1.31615	0.903231	1.78764	0.88441	0.0700834	0.618611
676639_HERVK3-int	chr19	11854768	11858177	3410	-	0	1.26784	1.13027	2.59264	1.94261	1.22589	1.69822	2.24001	1.36149	1.95448	0.592988	0.292254	0.802336
676681_MER90a	chr19	11913862	11914043	182	-	1.49825	1.03984	1.13027	2.68975	1.39232	0.919912	0.458382	1.8508	1.17201	1.80808	0.636069	0.326051	0.817163
676708_HERVE-int	chr19	11942907	11943485	579	-	0	1.46519	0.481299	2.2552	1.14991	1.22589	1.99747	1.51702	1.10568	1.67084	0.565162	0.195821	0.761262
676710_HERVE-int	chr19	11945031	11945377	347	-	0	1.03984	0.842375	1.97636	0.858379	1.47768	1.52155	1.8508	0.90246	1.63029	0.727829	0.0833107	0.627758
679009_MSTB	chr19	20943205	20943597	393	+	2.42761	2.94298	2.62106	2.94673	2.33999	2.44943	3.31904	4.20961	2.732	3.2988	0.566807	0.332455	0.817217
681987_THE1D	chr19	34814426	34814795	370	+	0.790772	1.26784	2.31121	2.37685	0.858379	2.19219	0.805705	2.12135	1.35811	2.0464	0.688289	0.124825	0.684014
683240_HERV17-int	chr19	40071940	40072014	75	+	0	1.46519	1.37016	1.81394	0.858379	1.47768	1.3202	1.51702	0.980939	1.5758	0.594857	0.0830267	0.627758
683243_LTR17	chr19	40072328	40072654	327	+	0.790772	2.56803	2.31121	3.02308	2.55483	1.87853	1.69822	3.07861	1.98313	2.71061	0.727483	0.148158	0.704302
683607_PABL_A-int	chr19	41553403	41554973	1571	-	0.448901	2.65122	2.42223	3.4121	2.2194	1.69198	1.69822	2.34937	1.87056	2.65844	0.787878	0.19536	0.761262
683612_MER21B	chr19	41580224	41581024	801	-	0.448901	1.46519	1.13027	1.63087	1.14991	1.69198	1.52155	1.99241	1.1117	1.70797	0.596267	0.0441677	0.576027
684767_MER77	chr19	44661967	44662259	293	-	0.448901	3.12879	1.57628	1.81394	2.2194	2.04369	2.45681	3.41711	1.85738	2.75852	0.901132	0.17283	0.735535
684768_MER77	chr19	44662524	44662736	213	-	1.29866	2.65122	1.57628	2.86592	1.39232	1.87853	2.45681	2.63529	1.76097	2.55225	0.791288	0.0520432	0.594398
686921_MER4A	chr19	52877173	52877758	586	-	1.49825	2.56803	2.19125	2.68975	1.60027	2.04369	1.85559	2.45128	1.81178	2.45773	0.645946	0.020468	0.514633
686831_LTR61	chr19	52648307	52648595	289	+	1.82985	2.28481	2.87598	2.94673	1.94261	1.69198	2.35502	3.64893	2.3115	2.82568	0.514181	0.448611	0.846825
686834_HERVIP10F-int	chr19	52649404	52650252	849	+	2.42761	3.91504	3.93244	4.00872	2.90708	2.94355	2.9514	3.95634	3.16527	3.76548	0.600213	0.159578	0.724362
686835_HERVIP10F-int	chr19	52650556	52651539	984	+	1.49825	3.91504	4.26544	4.3427	2.45154	2.94355	2.9514	4.26656	3.14004	3.96151	0.821465	0.154381	0.716309
688617_HERVK3-int	chr19	58306514	58307228	715	+	0	1.93244	3.09255	3.52155	2.2194	1.47768	2.35502	3.36597	2.27075	2.82762	0.556863	0.463724	0.846825
688646_MLT1F2	chr19	58429887	58430426	540	+	0.448901	1.93244	1.37016	1.97636	1.60027	0.919912	1.08542	1.8508	1.1865	1.72803	0.541529	0.17535	0.740844
53804_MSTD	chr2	273033	273317	285	-	1.06695	1.03984	1.57628	2.48877	0.491597	2.04369	1.85559	1.69332	1.33657	1.90939	0.57282	0.232682	0.780978
54579_MER11A	chr2	3514824	3515899	1076	+	1.82985	2.28481	1.91609	2.59264	2.0878	2.44943	1.99747	3.14078	1.96097	2.65461	0.693632	0.0144282	0.475489
55512_THE1B-int	chr2	6858801	6860364	1564	+	0	2.94298	1.37016	1.97636	1.39232	0	2.45681	3.25776	1.54844	2.47184	0.923401	0.43787	0.844536
55525_LTR16	chr2	6910788	6911188	401	-	1.06695	1.93244	2.31121	2.94673	1.60027	2.76575	1.85559	2.94542	1.77705	2.70216	0.925107	0.0382458	0.56102
55528_MLT2B2	chr2	6912610	6912650	41	-	1.06695	1.03984	0.842375	2.37685	1.60027	1.87853	1.3202	1.31615	1.23527	1.74599	0.510723	0.237683	0.780978
55529_MLT2B2	chr2	6912712	6913169	458	-	4.58466	5.20617	4.20469	5.39561	5.03091	4.88543	5.29146	5.76158	4.83657	5.34713	0.510566	0.127494	0.686184
55530_MLT1C	chr2	6913169	6913529	361	-	3.99684	5.29943	4.23534	5.14515	4.44109	5.16205	4.84238	5.70088	4.41295	5.34508	0.932126	0.00515183	0.459381
59967_LTR104_Mam	chr2	24003332	24003458	127	-	2.21723	3.12879	2.31121	3.09559	2.65122	2.56267	2.2455	2.94542	2.36716	2.94982	0.582654	0.0125561	0.475489
74525_MLT1B	chr2	87478046	87478424	379	-	3.78398	5.35011	4.35198	5.19554	4.51986	5.37869	1.52155	2.45128	3.90708	4.96009	1.05301	0.332361	0.817217
76436_MLT1H2	chr2	97730242	97730673	432	-	0.448901	1.63831	1.57628	2.48877	2.0878	2.44943	1.3202	1.99241	1.47184	2.18325	0.711411	0.0962646	0.637947
79807_MLT1J-int	chr2	111510211	111510684	474	+	0	4.66084	0	0	0	0	0	0	0	2.82253	2.82253	0.355918	0.817217
80413_LTR12E	chr2	113703868	113704969	1102	-	2.21723	2.28481	0.842375	1.63087	1.39232	2.44943	1.08542	1.99241	1.48414	2.12193	0.637789	0.0901103	0.627758
95195_MLT1A0	chr2	174433295	174433355	61	+	1.49825	2.28481	2.06039	2.37685	1.39232	2.44943	1.52155	2.54622	1.64293	2.41752	0.774582	0.00250899	0.459381
95196_MLT1A0	chr2	174433555	174433872	318	+	2.21723	3.61683	2.62106	3.80735	2.8268	1.87853	2.8799	3.41711	2.65867	3.34437	0.685698	0.287584	0.801465
99339_THE1D	chr2	191011562	191011889	328	+	0.790772	1.93244	0.842375	2.78052	0	1.22589	1.69822	2.63529	0.957543	2.26604	1.30849	0.0390177	0.561212
99346_MSTB1-int	chr2	191025914	191027360	1447	+	2.32625	3.98085	2.19125	3.52155	3.37086	3.60348	2.35502	3.31281	2.64634	3.62542	0.979081	0.0143001	0.475489
99347_MSTB1	chr2	191027360	191027773	414	+	2.0993	2.47975	1.75617	3.02308	1.39232	2.44943	1.3202	1.8508	1.67638	2.50944	0.833062	0.0355567	0.557115
99496_MLT1H2	chr2	191695927	191696381	455	+	1.06695	2.38543	2.31121	1.97636	0.858379	2.04369	1.08542	1.8508	1.45851	2.0781	0.619584	0.0810164	0.627758
102376_HERVH-int	chr2	203964245	203967275	3031	-	0.448901	1.93244	1.37016	1.63087	1.94261	1.87853	0.458382	1.69332	1.19661	1.78921	0.592601	0.0988214	0.642893
109279_MLT1H-int	chr2	230167411	230167558	148	+	3.99684	5.35011	3.93244	4.11728	4.71105	4.94935	4.30071	4.79758	4.26928	4.86853	0.59925	0.118632	0.674992
109280_MLT1H	chr2	230167557	230167737	181	+	3.53419	5.68238	4.04063	4.56346	5.21576	5.29917	4.38059	4.96176	4.42684	5.18522	0.758387	0.0982695	0.642893
109281_MLT1H	chr2	230167747	230167891	145	+	2.61117	3.94832	2.95196	3.4678	3.18998	3.37434	3.31904	4.05658	3.04238	3.74176	0.699382	0.0237647	0.519844
110446_MER31B	chr2	234445708	234445817	110	-	1.29866	2.0597	0	1.97636	1.14991	2.66767	1.3202	1.69332	1.0314	2.14503	1.11363	0.0219612	0.519844
110447_MER31B	chr2	234446136	234446404	269	-	4.06134	4.84885	3.59658	4.18531	3.76511	4.45759	3.08457	4.18031	3.66877	4.4448	0.776028	0.0221513	0.519844
697895_MER21B	chr20	35344693	35345516	824	+	1.06695	1.93244	2.19125	3.02308	2.0878	2.04369	1.3202	2.54622	1.74524	2.45352	0.70828	0.103272	0.655594
697896_LTR12B	chr20	35345982	35346547	566	+	0.448901	2.28481	1.37016	2.48877	0.858379	2.04369	2.12664	2.7194	1.34056	2.40565	1.06509	0.0228012	0.519844
700183_MSTD	chr20	44659042	44659408	367	-	1.49825	2.0597	1.75617	3.29366	2.74157	1.87853	1.99747	3.25776	2.07758	2.76644	0.688851	0.2274	0.780231
702818_MLT1F2	chr20	53852947	53853482	536	-	0	2.38543	1.13027	0	0	1.47768	0.458382	3.07861	0.475863	2.12582	1.64995	0.111043	0.667126
702819_LTR8	chr20	53855932	53856645	714	-	0	1.26784	0	0.504875	0.491597	1.22589	1.08542	2.94542	0.466758	1.79379	1.32703	0.107713	0.662426
704037_MLT1A0	chr20	57604170	57604226	57	-	2.42761	3.00755	1.75617	2.48877	1.94261	1.22589	1.3202	3.01346	1.91638	2.5891	0.672723	0.277677	0.798619
705020_MSTD	chr20	61715339	61715631	293	-	0	1.93244	1.13027	1.17505	1.14991	1.87853	1.52155	1.31615	1.04946	1.61377	0.564311	0.152616	0.711294
716264_MLT1A0	chr21	41446146	41446385	240	-	1.06695	3.12879	1.57628	2.12267	2.65122	2.66767	1.85559	3.60538	1.90477	2.98308	1.07831	0.0543279	0.599466
716266_MLT1B	chr21	41447032	41447417	386	-	3.66448	5.3376	3.22079	3.57325	4.77668	3.89064	4.64074	5.39101	4.21645	4.76996	0.553502	0.466214	0.846825
716269_MER4D	chr21	41453558	41454548	991	-	1.29866	3.61683	2.52507	3.16479	2.33999	1.69198	3.08457	4.32128	2.44374	3.47437	1.03063	0.233505	0.780978
716271_MLT2C1	chr21	41456301	41456653	353	-	0	2.47975	1.75617	1.42062	0	0.919912	1.69822	1.99241	1.10819	1.82028	0.712091	0.21331	0.769928
716272_MER51B	chr21	41461344	41461710	367	+	2.21723	3.61683	3.15818	2.2552	2.0878	3.17505	2.64108	3.64893	2.58892	3.2712	0.682277	0.160558	0.72473
716273_THE1B	chr21	41461946	41462106	161	+	1.29866	2.47975	1.13027	2.2552	1.78157	1.47768	1.69822	2.24001	1.50233	2.15874	0.65641	0.0559476	0.599466
716275_THE1B-int	chr21	41462574	41463994	1421	+	4.75034	5.24686	5.16503	5.16213	4.10878	4.86349	4.70426	5.62673	4.72948	5.25076	0.521278	0.0895234	0.627758
716545_MLT1E3	chr21	42436861	42437411	551	-	0	0.768925	2.71127	2.48877	0.491597	1.69198	2.2455	3.31281	1.77579	2.3565	0.580708	0.441992	0.845009
716906_MLT1B	chr21	43358426	43358826	401	+	3.23189	4.04378	2.79597	3.02308	2.33999	3.37434	2.55189	3.41711	2.76908	3.5133	0.744217	0.0423598	0.5731
717080_MER21B	chr21	44084547	44085323	777	-	0.790772	0.435095	1.13027	1.17505	0.858379	2.19219	1.08542	1.69332	0.973428	1.51273	0.539305	0.330044	0.817217
717222_LTR1A2	chr21	44485339	44486157	819	+	0.448901	0.768925	0.481299	0.878921	0	1.47768	0.805705	2.34937	0.46179	1.514	1.05221	0.0572311	0.60286
717390_MER74B	chr21	45145193	45145482	290	-	1.67356	2.72988	2.71127	3.35417	0.858379	2.56267	3.14682	3.31281	2.35113	3.03144	0.680306	0.158212	0.724362
717712_MER11A	chr21	46448532	46449316	785	-	0	1.26784	0.481299	0.878921	0.491597	1.87853	1.08542	1.99241	0.566572	1.57325	1.00668	0.0280608	0.529219
722463_MLT1B	chr22	35660111	35660521	411	+	4.82655	7.82244	7.35663	7.53539	6.95079	6.57213	7.49961	7.89382	6.95695	7.54082	0.583865	0.293076	0.802997
723096_MLT1H	chr22	38744918	38745433	516	+	0.790772	1.63831	2.31121	2.68975	0.858379	2.19219	1.52155	2.12135	1.50805	2.20836	0.700313	0.105312	0.657771
116322_MLT1J	chr3	14679367	14679633	267	-	0.448901	1.46519	2.42223	2.78052	1.39232	1.87853	1.08542	1.99241	1.52005	2.1117	0.591654	0.211592	0.769928
116800_MLT1D	chr3	16334700	16335178	479	+	0.448901	1.79286	1.13027	1.97636	0.858379	1.22589	1.08542	1.51702	0.904773	1.65547	0.750693	0.0163161	0.491658
116802_MLT1H2	chr3	16340165	16340590	426	+	0	2.47975	2.79597	2.86592	1.14991	2.44943	2.35502	2.54622	1.93357	2.59521	0.661633	0.163941	0.729659
116807_MLT1L	chr3	16346632	16347039	408	+	0.790772	2.47975	0.842375	2.12267	1.39232	1.47768	1.08542	1.51702	1.04789	1.96162	0.913736	0.0206315	0.514633
117384_MER11A	chr3	18449320	18450428	1109	-	0.448901	1.26784	0.842375	1.81394	1.14991	0.532068	0.805705	1.99241	0.83289	1.50449	0.671603	0.150764	0.706889
117392_LTR81	chr3	18469040	18469562	523	-	2.849	3.61683	2.06039	3.02308	3.88899	3.84659	2.12664	3.73216	2.93348	3.58712	0.653647	0.125685	0.685806
118730_MLT2B4	chr3	23272618	23273148	531	-	0	1.03984	0.481299	1.42062	1.14991	2.44943	0.805705	1.51702	0.669707	1.70675	1.03704	0.0417244	0.5731
121472_MLT2B4	chr3	32974517	32974981	465	-	1.06695	1.26784	0.842375	2.2552	0	2.56267	0	1.31615	0.557778	1.96162	1.40385	0.018993	0.510181
123558_MLT1N2	chr3	40535380	40535515	136	-	0	3.00755	2.31121	3.16479	0.858379	1.47768	2.2455	2.12135	1.64593	2.59371	0.94778	0.164045	0.729659
139556_THE1B-int	chr3	105761715	105763355	1641	+	3.1152	3.48684	2.06039	2.94673	2.55483	2.56267	1.08542	2.79867	2.38087	2.99036	0.609497	0.166531	0.730446
140042_MLT2B2	chr3	107248487	107248968	482	+	0	2.0597	1.57628	1.17505	1.14991	0.532068	1.08542	2.12135	1.0571	1.61164	0.554541	0.345875	0.817217
141588_LTR16E2	chr3	113002165	113002270	106	-	0.790772	1.63831	1.57628	1.42062	1.14991	1.87853	0.805705	1.51702	1.11753	1.62398	0.506455	0.043956	0.576027
142880_LTR16C	chr3	119588188	119588637	450	-	3.1152	5.13566	4.10852	4.92386	4.77668	4.81859	3.92771	5.45365	4.09896	5.10384	1.00489	0.0246202	0.519844
142881_LTR78B	chr3	119589242	119589378	137	-	1.67356	3.34412	2.19125	2.78052	2.98313	3.80116	2.8799	3.31281	2.52513	3.35413	0.829006	0.0563151	0.601337
149308_MLT1I	chr3	146518069	146518208	140	+	0.448901	2.56803	1.13027	1.42062	1.14991	2.19219	1.3202	3.07861	1.04789	2.43463	1.38674	0.0170925	0.493468
149309_LTR5_Hs	chr3	146522264	146523231	968	+	0.448901	2.38543	1.75617	3.29366	1.78157	2.04369	1.69822	3.41711	1.51425	2.89898	1.38473	0.0269051	0.529219
151868_LTR48B	chr3	157161104	157161576	473	+	1.97085	4.04378	3.68818	3.67152	2.90708	3.70576	3.37212	3.88538	3.11541	3.83443	0.719025	0.0707178	0.618611
161583_ERVL-E-int	chr3	197906521	197907751	1231	-	1.06695	1.63831	0.481299	0.504875	0	1.22589	1.08542	2.45128	0.725305	1.62527	0.899966	0.149915	0.704645
161882_MER21C	chr4	125188	125500	313	+	1.06695	2.0597	1.75617	2.94673	2.65122	2.66767	1.99747	2.45128	1.9771	2.56694	0.58984	0.128849	0.686184
161925_LTR70	chr4	214369	215895	1527	+	0	1.46519	1.57628	2.78052	0	0.919912	0	1.08202	0.580628	1.76988	1.18925	0.0895672	0.627758
162315_MLT1F2	chr4	2226996	2227516	521	+	1.29866	1.63831	1.37016	2.12267	1.60027	1.69198	1.3202	2.34937	1.40245	1.9814	0.578947	0.0242952	0.519844
162444_MLT1A0	chr4	2966911	2967265	355	+	1.97085	2.0597	1.13027	2.2552	0.858379	1.47768	0.458382	2.63529	1.21661	2.16519	0.948578	0.0464883	0.576027
164129_MER41-int	chr4	8361455	8363579	2125	+	0	1.93244	2.87598	2.68975	1.14991	2.32654	1.99747	2.94542	1.86324	2.52281	0.659564	0.188132	0.757552
164677_MSTD	chr4	10102317	10102666	350	+	0.790772	1.03984	1.13027	2.2552	1.14991	1.69198	1.08542	1.99241	1.04614	1.81147	0.765329	0.042417	0.5731
166779_MLT2D	chr4	15781372	15781779	408	-	1.49825	1.26784	1.37016	1.81394	1.39232	2.56267	0.805705	1.31615	1.29028	1.84016	0.549884	0.211705	0.769928
166781_MLT1H1	chr4	15781832	15782325	494	-	0	2.17664	1.37016	1.42062	0.858379	1.47768	1.08542	2.12135	0.910733	1.84137	0.930637	0.0351235	0.555686
166782_LTR12C	chr4	15785768	15787261	1494	-	0.790772	2.56803	1.57628	2.68975	2.0878	1.22589	2.12664	3.07861	1.7366	2.53412	0.797519	0.193791	0.761262
166784_LTR37B	chr4	15788724	15789160	437	-	0	2.17664	0	1.42062	0.491597	0.919912	1.69822	1.99241	0.733571	1.70808	0.974506	0.0705946	0.618611
166795_MSTB1	chr4	15825148	15825565	418	-	3.53419	5.92742	3.81547	4.75489	2.90708	4.79556	4.48072	6.32094	3.79421	5.61159	1.81739	0.0139465	0.475489
174827_THE1B-int	chr4	39533501	39534666	1166	+	1.06695	2.56803	0.842375	1.17505	1.78157	2.56267	1.99747	1.8508	1.50067	2.14592	0.645247	0.204769	0.767392
177251_LTR1F	chr4	48085471	48086198	728	+	0	1.26784	1.13027	1.97636	1.14991	0	0.458382	1.99241	0.761711	1.50106	0.739346	0.295372	0.805004
177922_MSTA	chr4	52661716	52662137	422	+	0.448901	1.46519	1.75617	2.37685	0.491597	1.47768	0	1.8508	0.837741	1.84268	1.00494	0.041937	0.5731
188137_LTR48B	chr4	88413731	88414173	443	-	0.448901	2.47975	0.842375	0	1.60027	0	0.805705	2.63529	0.988776	1.78566	0.79688	0.664567	0.93151
188146_LTR9A1	chr4	88440327	88440944	618	-	0.790772	1.63831	1.37016	1.63087	0.858379	0.532068	1.85559	3.14078	1.28496	2.04229	0.757336	0.415181	0.837156
188178_LTR52	chr4	88502264	88502640	377	-	0.448901	2.28481	0.842375	0.504875	1.39232	1.47768	0.458382	1.99241	0.839355	1.70664	0.867286	0.133572	0.688282
191879_MLT1C	chr4	102252741	102253163	423	-	0	1.79286	1.37016	2.12267	1.94261	2.04369	1.52155	1.69332	1.36457	1.92381	0.559242	0.15463	0.716398
202730_LTR12C	chr4	141688840	141690423	1584	-	0.790772	2.17664	1.75617	1.81394	1.39232	2.04369	0	2.24001	1.12648	2.07758	0.951107	0.0336623	0.555686
205540_HERVL40-int	chr4	153630147	153630664	518	-	0	0.768925	2.06039	1.63087	0.491597	1.22589	0.458382	2.34937	0.991136	1.61306	0.621924	0.234746	0.780978
205542_HERVL40-int	chr4	153630730	153631366	637	-	0.448901	1.03984	0	2.12267	1.14991	1.87853	1.3202	2.54622	0.823953	1.99358	1.16963	0.0385097	0.561091
209829_MSTA-int	chr4	168380653	168381319	667	+	0.448901	1.79286	1.13027	1.97636	1.39232	0	1.52155	2.7194	1.17792	1.90554	0.727626	0.454623	0.846825
209831_MLT2A2	chr4	168383811	168384251	441	+	0	1.79286	1.57628	2.78052	1.94261	1.22589	1.99747	3.14078	1.56304	2.42593	0.862893	0.231951	0.780978
215860_LTR5A	chr5	196783	197781	999	-	0.448901	1.26784	1.13027	1.17505	0.858379	1.22589	0.805705	2.12135	0.830864	1.50538	0.674519	0.0533378	0.596175
216131_HERVK9-int	chr5	1579845	1580839	995	-	1.29866	1.26784	1.75617	1.97636	0.858379	1.69198	0.458382	2.34937	1.17393	1.8748	0.70087	0.0903115	0.627758
216142_HERVK9-int	chr5	1581573	1584921	3349	-	0.448901	2.72988	2.06039	2.59264	2.0878	1.47768	1.69822	3.01346	1.70399	2.55618	0.852198	0.136492	0.69426
218114_MER4A	chr5	8444920	8445650	731	-	2.0993	2.72988	0.842375	1.63087	0.858379	0.919912	1.69822	2.54622	1.47716	2.12631	0.649153	0.309852	0.809824
218867_MLT1A	chr5	10621781	10622099	319	+	1.29866	2.0597	1.57628	1.81394	0.858379	2.94355	1.52155	1.99241	1.33999	2.27478	0.934791	0.0254043	0.521123
220184_LTR18C	chr5	14697124	14697189	66	+	1.67356	2.65122	1.91609	3.09559	2.0878	2.76575	2.55189	3.25776	2.09415	2.96329	0.869138	0.00898042	0.473226
220961_LTR12	chr5	17130284	17131016	733	-	0	1.63831	0.842375	1.42062	1.14991	1.47768	0.458382	1.69332	0.674913	1.56181	0.886902	0.0103205	0.473226
226953_LTR29	chr5	33439246	33439724	479	-	1.97085	2.0597	1.91609	2.59264	1.60027	2.44943	1.3202	2.7194	1.72498	2.47567	0.750691	0.0110767	0.475489
227125_MLT1L	chr5	33988058	33988304	247	+	1.97085	3.12879	2.87598	2.94673	1.78157	3.10199	2.12664	2.45128	2.25293	2.9313	0.678375	0.0461219	0.576027
229742_MER4-int	chr5	42996066	42996467	402	+	1.49825	1.79286	1.91609	3.16479	0.491597	1.22589	1.99747	1.99241	1.58472	2.2289	0.644174	0.32859	0.817217
229754_MER4-int	chr5	43024477	43024821	345	+	1.06695	2.17664	1.37016	1.81394	1.60027	1.69198	1.52155	2.34937	1.40368	2.03245	0.628777	0.0186713	0.510181
229755_MER11C	chr5	43024821	43025872	1052	+	1.29866	2.17664	1.13027	2.12267	0.858379	1.69198	1.69822	2.54622	1.27903	2.16575	0.886726	0.0116383	0.475489
229756_MER4-int	chr5	43025872	43026332	461	+	1.49825	1.93244	1.37016	2.59264	0	0.919912	1.85559	1.8508	1.32611	1.93998	0.613873	0.272976	0.798619
230351_LTR42	chr5	44821991	44822455	465	+	0	0.435095	1.75617	1.81394	1.14991	2.32654	0.805705	1.31615	1.06091	1.62924	0.568328	0.355529	0.817217
215749_ERVL-int	chr5	58981223	58983927	2705	-	0	1.03984	1.75617	1.42062	1.14991	2.04369	1.08542	1.99241	1.12416	1.68201	0.557849	0.202186	0.762293
234574_HERVL-int	chr5	65487354	65491213	3860	-	1.67356	3.61683	3.28081	4.21824	3.42653	3.02485	2.9514	3.60538	2.97251	3.67782	0.705309	0.144921	0.699481
237200_MLT2A2	chr5	75601382	75601915	534	+	0.448901	2.0597	1.13027	1.63087	1.39232	2.44943	1.3202	1.31615	1.11703	1.92771	0.810677	0.0524595	0.594795
238691_LTR78B	chr5	82019379	82019852	474	+	0	1.03984	0.842375	1.63087	0.491597	0.532068	0.805705	2.24001	0.572162	1.50118	0.929022	0.0952966	0.635414
250573_MLT1A0	chr5	128059999	128060344	346	-	1.29866	1.63831	1.75617	2.12267	0	1.47768	0.458382	1.51702	1.03773	1.71315	0.675412	0.104613	0.657423
251588_MLT1H1	chr5	132453625	132454135	511	-	0.448901	2.0597	1.37016	1.97636	1.14991	1.22589	1.52155	1.8508	1.17632	1.8125	0.636175	0.0739328	0.618611
251589_LTR33	chr5	132455680	132456183	504	+	0.790772	0.768925	0.481299	1.63087	1.39232	1.69198	0.805705	2.24001	0.906698	1.6731	0.766406	0.0930389	0.632766
256433_MSTB	chr5	157240525	157240927	403	-	0	3.12879	3.33857	3.52155	2.45154	0.919912	1.85559	3.20038	2.33664	2.96878	0.632142	0.43063	0.841324
256475_MER92B	chr5	157478166	157478563	398	+	6.90678	7.60484	7.65497	8.10902	7.67068	8.04583	7.54367	8.27994	7.47548	8.03045	0.554975	0.0500959	0.583593
257221_LTR84a	chr5	160485738	160486417	680	+	1.29866	2.72988	2.42223	3.35417	3.76511	3.80116	2.45681	3.56059	2.74986	3.41275	0.662892	0.165002	0.730446
268583_MLT1A0	chr6	24702410	24702561	152	-	1.49825	2.56803	1.75617	2.2552	1.60027	2.04369	2.12664	2.63529	1.76575	2.39506	0.629316	0.0179023	0.500167
269819_MER87B	chr6	28387549	28388042	494	+	0.790772	2.72988	1.57628	2.68975	2.45154	2.19219	2.35502	3.14078	1.93527	2.72661	0.791342	0.084505	0.627758
270391_MLT1I	chr6	30296051	30296310	260	-	1.49825	2.17664	1.91609	2.68975	0.491597	2.04369	1.69822	2.12135	1.49185	2.28148	0.789623	0.0486696	0.582675
270507_MLT1J	chr6	30814591	30814843	253	+	0.448901	0.768925	0	2.12267	1.39232	1.69198	1.08542	1.31615	0.830255	1.55827	0.728012	0.130875	0.686184
270785_LTR16B2	chr6	31463419	31463715	297	-	5.71328	7.57052	7.12228	7.22757	6.66336	7.00692	6.51052	7.3085	6.58616	7.29253	0.706364	0.0492104	0.582675
270786_ERV3-16A3_I-int	chr6	31463715	31464933	1219	-	8.20907	9.71078	8.98619	9.35669	8.86994	9.09581	8.56567	9.33781	8.68808	9.39223	0.704146	0.0156845	0.491105
270787_ERV3-16A3_I-int	chr6	31464930	31465784	855	-	8.57491	9.13242	8.23755	8.82222	8.33996	8.74304	8.04048	8.70244	8.31114	8.86024	0.549099	0.00969836	0.473226
270792_LTR16B2	chr6	31468880	31469043	164	-	0	2.28481	2.52507	2.59264	1.94261	2.85738	1.99747	1.8508	1.8672	2.44354	0.576336	0.237897	0.780978
271551_MLT1F	chr6	35352574	35353029	456	-	1.67356	2.28481	1.37016	2.37685	0	2.19219	1.52155	0	1.26993	1.96689	0.696961	0.438779	0.844536
276373_MER90	chr6	57948932	57949265	334	+	1.49825	1.63831	1.91609	2.59264	1.14991	1.69198	1.08542	1.8508	1.45154	1.99847	0.546925	0.118877	0.675152
288238_MLT1J2	chr6	107720113	107720352	240	+	1.29866	1.93244	1.91609	2.48877	0.858379	0.919912	1.52155	2.34937	1.44864	2.03721	0.58857	0.25628	0.781447
289140_LTR67B	chr6	111576390	111576709	320	+	2.52231	3.48684	2.19125	2.48877	2.65122	2.56267	2.2455	3.36597	2.41522	3.04623	0.631011	0.0898375	0.627758
300472_MLT1L	chr6	157252749	157253334	586	+	0	2.0597	0.842375	0.504875	0	1.22589	0.458382	2.79867	0.369327	1.89579	1.52646	0.0493349	0.582675
300827_LTR19B	chr6	158611715	158612301	587	-	1.29866	3.34412	3.44731	3.4678	2.65122	3.49352	3.20649	3.88538	2.85205	3.56255	0.710499	0.11979	0.677047
313192_LTR24	chr7	39733896	39734333	438	+	1.06695	1.46519	1.13027	2.2552	0.858379	1.22589	0.458382	1.08202	0.901301	1.58388	0.682579	0.0828513	0.627758
314699_MLT1E2	chr7	45716652	45717205	554	+	1.29866	3.91504	1.37016	2.86592	2.2194	2.44943	3.14682	4.92685	2.21405	3.86431	1.65026	0.0728711	0.618611
321373_LTR13	chr7	72917677	72918687	1011	-	2.42761	3.61683	3.22079	4.40115	3.37086	3.89064	3.61176	3.64893	3.22006	3.92536	0.7053	0.0585979	0.612548
327465_LTR49	chr7	100349364	100349910	547	-	1.29866	2.28481	2.42223	3.02308	2.74157	2.76575	2.35502	3.25776	2.29455	2.87617	0.581626	0.146068	0.700675
327959_LTR12C	chr7	103274079	103275487	1409	-	4.69042	5.62176	4.92263	5.43809	5.04872	5.48311	4.64074	5.48996	4.83534	5.50988	0.674535	0.000606972	0.378508
334234_THE1B-int	chr7	128661628	128663174	1547	+	4.23917	4.4446	5.04889	5.38118	4.9191	5.04994	3.73844	5.45365	4.57879	5.13343	0.554642	0.170597	0.732675
335592_Harlequin-int	chr7	135173812	135175958	2147	+	0.790772	3.00755	2.31121	3.02308	2.45154	0.919912	1.69822	2.87381	1.94561	2.66636	0.720751	0.351846	0.817217
335593_HERV3-int	chr7	135175954	135176995	1042	+	0.790772	2.56803	2.31121	2.94673	2.2194	1.22589	1.85559	2.79867	1.90391	2.5196	0.615699	0.30459	0.808188
335594_HERV3-int	chr7	135176993	135180551	3559	+	1.97085	4.77658	4.00549	4.5888	3.92799	2.66767	3.81721	4.65564	3.62346	4.3756	0.752138	0.330612	0.817217
339496_MSTA-int	chr7	150539385	150541082	1698	-	0	2.17664	0	0	0	2.04369	0.805705	1.8508	0.24732	1.72803	1.48071	0.053346	0.596175
339503_LTR49-int	chr7	150549075	150550493	1419	-	3.39094	5.93574	2.06039	3.29366	0.491597	1.87853	2.45681	5.28477	2.43008	4.82881	2.39872	0.121462	0.677047
339510_HERVK14C-int	chr7	150561618	150565017	3400	-	2.61117	6.46475	1.37016	3.76352	1.94261	4.0928	3.56694	6.08015	2.60822	5.544	2.93578	0.0168171	0.491658
341456_MLT1C	chr7	157611899	157612080	182	+	1.06695	1.93244	0.481299	0	1.14991	1.87853	1.3202	1.69332	1.03685	1.55189	0.51503	0.482377	0.859074
347688_MSTC	chr8	23188055	23188238	184	+	1.29866	1.79286	0.481299	1.97636	1.94261	2.44943	1.3202	3.07861	1.35007	2.41346	1.06339	0.0426986	0.5731
362307_LTR12C	chr8	83402757	83404051	1295	+	1.06695	3.39328	2.42223	1.97636	1.94261	3.17505	1.69822	1.99241	1.86235	2.77889	0.91654	0.120836	0.677047
364032_MLT1M	chr8	89934051	89934118	68	-	3.33985	3.88098	3.54856	4.11728	3.62959	4.59711	3.26394	3.9905	3.45316	4.17365	0.720492	0.00797033	0.473226
371157_MSTB	chr8	116847755	116848166	412	+	0.790772	2.65122	1.57628	2.48877	1.78157	2.76575	2.72509	1.8508	1.88382	2.47917	0.59535	0.158066	0.724362
373826_MER92-int	chr8	125946056	125947708	1653	-	3.05311	4.59932	3.68818	4.42948	2.74157	4.13011	2.64108	4.23833	3.09238	4.36057	1.2682	0.00219127	0.459381
373827_MER92-int	chr8	125948003	125948575	573	-	0	3.24047	1.91609	2.2552	0.858379	1.69198	1.08542	2.24001	1.12251	2.47119	1.34868	0.0339661	0.555686
373829_MER92-int	chr8	125948987	125949507	521	-	0.448901	2.80447	1.13027	2.48877	1.60027	1.47768	0.458382	2.24001	0.992768	2.3297	1.33693	0.0149767	0.476504
373830_MER92-int	chr8	125949816	125950350	535	-	1.06695	3.61683	0.842375	3.29366	0	1.22589	0.805705	2.87381	0.730314	2.98837	2.25805	0.0117229	0.475489
379015_HERVIP10B3-int	chr8	142729403	142730444	1042	-	1.97085	2.28481	1.91609	2.94673	2.2194	2.04369	1.99747	3.41711	2.03069	2.77547	0.744783	0.0896045	0.627758
379471_MamRep1151	chr8	143833700	143834026	327	+	1.82985	2.28481	2.19125	2.78052	2.55483	2.32654	1.69822	3.14078	2.10794	2.67694	0.569005	0.0902827	0.627758
379472_MLT1E2	chr8	143834026	143834590	565	+	2.849	4.04378	3.64316	4.28177	3.62959	3.65547	3.01952	4.05658	3.32859	4.02647	0.697883	0.0247699	0.519844
379473_MamRep1151	chr8	143834590	143834701	112	+	0	1.79286	1.91609	1.42062	0.858379	1.47768	0.458382	2.63529	0.99295	1.92029	0.927344	0.0844603	0.627758
392192_MLT1L	chr9	68956991	68957380	390	-	2.52231	2.65122	2.31121	3.16479	2.8268	4.36688	2.72509	2.79867	2.6097	3.42092	0.811224	0.160598	0.72473
397956_MLT2D	chr9	89476329	89476739	411	+	0.448901	2.72988	0	1.42062	0	0.919912	1.3202	1.51702	0.551393	1.81404	1.26264	0.0506654	0.58441
400627_MER51A	chr9	99158550	99159201	652	+	0.790772	1.03984	1.13027	1.81394	0	0.919912	1.3202	2.12135	0.890641	1.56255	0.671906	0.159533	0.724362
725999_LTR53-int	chrUn_GL000219v1	56998	58305	1308	-	4.6279	5.97666	4.40688	4.37226	6.04463	6.25567	4.96841	5.64829	5.16245	5.71593	0.553483	0.356607	0.817217
726000_LTR53-int	chrUn_GL000219v1	58601	59054	454	-	2.0993	4.19014	1.75617	3.57325	4.29946	4.84122	3.14682	3.77199	3.17836	4.17957	1.00121	0.0940218	0.634261
414311_MLT1L	chrX	14840366	14840601	236	-	0.448901	1.63831	1.57628	1.63087	0.858379	1.69198	0.805705	1.8508	0.983313	1.70576	0.722444	0.017902	0.500167
426422_ERVL-int	chrX	53151306	53153958	2653	-	0	1.63831	1.57628	1.81394	1.39232	0	1.3202	2.54622	1.1865	1.75168	0.565177	0.53365	0.87667
426432_HERVK3-int	chrX	53160857	53162417	1561	-	0	1.93244	1.13027	1.81394	1.39232	0.532068	0.458382	1.99241	0.84559	1.67333	0.82774	0.130727	0.686184
426441_MLT1A0	chrX	53170196	53170535	340	-	2.0993	2.0597	1.13027	1.17505	2.0878	2.32654	1.08542	2.94542	1.68336	2.25897	0.575612	0.301034	0.805841
426561_LTR43-int	chrX	53576946	53576998	53	+	1.06695	4.49051	3.81547	4.42948	3.96597	3.84659	4.48072	4.65564	3.7583	4.38574	0.627438	0.241962	0.780978
428065_HERVFH21-int	chrX	64842898	64848198	5301	+	1.49825	2.17664	2.31121	3.97058	1.14991	0.532068	1.08542	2.63529	1.60039	2.79997	1.19958	0.325414	0.817163
428068_HERVFH21-int	chrX	64848897	64850686	1790	+	1.67356	2.28481	2.19125	3.35417	2.0878	1.47768	1.08542	3.36597	1.82069	2.81732	0.996627	0.150037	0.704645
428069_LTR21C	chrX	64850687	64851086	400	+	1.29866	2.47975	1.91609	3.02308	1.60027	1.47768	0.458382	2.24001	1.41143	2.40708	0.995655	0.0699863	0.618611
428070_LTR21B	chrX	64850818	64851088	271	+	0.448901	1.93244	1.57628	2.48877	0	1.47768	0	2.24001	0.666075	2.08228	1.4162	0.012136	0.475489
429468_HERVH-int	chrX	73801820	73802377	558	-	0.790772	1.63831	1.57628	2.68975	0.858379	0.919912	1.69822	1.99241	1.28836	1.94823	0.659868	0.233958	0.780978
429470_HERVH-int	chrX	73804627	73807129	2503	-	0	1.26784	1.13027	2.12267	1.60027	1.69198	0.805705	1.31615	0.994399	1.64201	0.64761	0.116901	0.673745
454168_MSTA	chrY	12690708	12690963	256	-	1.97085	2.56803	0	0	1.60027	2.32654	0	0	1.16221	1.69443	0.532224	0.719617	0.94305
457111_HERV3-int	chrY	21240701	21249208	8508	-	1.97085	2.80447	0	0	0.858379	1.69198	0	0	0.951028	1.61082	0.65979	0.63397	0.916976
163736_LTR12C	chr4	6672540	6673747	1208	+	0.790772	1.26784	1.57628	1.42062	0.491597	1.87853	0.458382	1.69332	0.905351	1.58448	0.679131	0.0461853	0.576027
521231_HERV9NC-int	chr12	8793934	8794541	608	+	1.67356	3.12879	1.91609	1.42062	0.858379	1.87853	0	1.51702	1.28939	2.16696	0.877565	0.186295	0.757365
648250_ERVL-B4-int	chr17	49202655	49203018	364	+	2.32625	2.80447	1.37016	1.17505	0.858379	2.19219	1.85559	2.63529	1.70399	2.32387	0.619888	0.261219	0.786268
592723_LTR12_	chr14	73567334	73568063	730	+	1.67356	1.93244	1.13027	2.68975	0.858379	1.47768	1.08542	1.51702	1.2194	1.99241	0.773005	0.07279	0.618611
475300_LTR28B	chr10	74242547	74243384	838	+	0	2.38543	1.13027	1.81394	0	0.919912	0.458382	1.08202	0.475863	1.67243	1.19656	0.0370822	0.56102
111997_LTR12_	chr2	240522257	240522298	42	-	1.49825	1.46519	1.37016	1.97636	1.14991	1.87853	0.458382	1.31615	1.17041	1.68516	0.514749	0.103195	0.655594
723220_MSTD	chr22	39080337	39080500	164	-	1.06695	1.63831	1.13027	1.17505	1.60027	1.22589	0.458382	2.79867	1.11936	1.8746	0.755244	0.196542	0.761262
723210_MER49	chr22	39068364	39068978	615	+	0	1.03984	0.481299	1.81394	0.858379	0	0.458382	2.54622	0.481041	1.63378	1.15274	0.166902	0.730446
722585_MER31B	chr22	36142761	36143190	430	+	0.448901	1.03984	0.481299	2.2552	0	0	1.52155	2.24001	0.729444	1.65008	0.920631	0.267372	0.792459
722591_MER90	chr22	36154556	36155114	559	+	0.790772	2.0597	2.06039	3.16479	2.45154	0	2.2455	3.41711	2.01015	2.63337	0.62322	0.762264	0.9504
722658_MER77B	chr22	36228664	36228966	303	+	0.448901	1.93244	1.75617	1.81394	0	1.69198	0	2.54622	0.753391	2.03606	1.28267	0.0194652	0.510181
722659_MER31B	chr22	36228974	36229427	454	+	0	1.93244	1.91609	2.12267	1.39232	0.919912	0.805705	1.99241	1.1933	1.81178	0.618481	0.200112	0.76181
544783_HERVK9-int	chr12	105303344	105308170	4827	-	3.92932	4.91772	4.35198	5.452	4.6423	5.01051	3.99693	4.75846	4.25918	5.05854	0.799365	0.0111614	0.475489
647905_MER21C	chr17	46557065	46557224	160	-	1.49825	2.0597	1.57628	2.48877	1.14991	0.532068	0.805705	1.8508	1.28895	1.89093	0.601984	0.338682	0.817217
628230_MLT1A	chr16	31449627	31449709	83	+	0.448901	1.03984	0.842375	1.81394	0.858379	1.87853	0.458382	1.08202	0.66562	1.50665	0.841033	0.0198251	0.510762
619122_MLT1C	chr15	100568325	100568681	357	+	1.29866	2.47975	2.06039	2.59264	1.60027	1.22589	0.805705	1.99241	1.51235	2.16414	0.651789	0.172218	0.735535
553238_ERV24_Prim-int	chr13	112590275	112592191	1917	+	1.06695	2.38543	0.842375	1.63087	0	1.47768	1.52155	2.54622	0.955871	2.08304	1.12717	0.032401	0.555089
687139_HERV3-int	chr19	53435602	53437041	1440	-	0	2.17664	1.75617	1.63087	0	1.47768	1.3202	2.7194	0.97728	2.08653	1.10925	0.0604143	0.616808
687141_HERV3-int	chr19	53438275	53438991	717	-	0.448901	1.93244	0	2.2552	0	1.22589	1.3202	0.45628	0.551393	1.62082	1.06943	0.0894419	0.627758
576244_MLT1I	chr13	102770494	102770758	265	+	0	1.93244	1.75617	2.12267	0.858379	0.532068	1.08542	1.51702	1.05537	1.64155	0.586177	0.280719	0.800727
269078_LTR33	chr6	26407223	26407632	410	+	0.448901	1.79286	1.13027	1.63087	1.39232	0.532068	0.805705	2.24001	0.986775	1.67039	0.683612	0.196411	0.761262
269094_LTR33	chr6	26445251	26445664	414	+	0.448901	2.87539	1.13027	2.48877	1.39232	2.04369	1.69822	1.51702	1.23634	2.3173	1.08096	0.0360465	0.560568
549050_MER89	chr12	121019658	121020005	348	-	3.53419	4.39719	2.06039	3.16479	2.8268	3.43523	2.8799	3.9905	2.91705	3.82657	0.909524	0.0652155	0.618611
640895_LTR5B	chr17	6646382	6647360	979	+	0.448901	1.26784	1.37016	2.48877	1.14991	1.22589	1.69822	1.69332	1.23481	1.7649	0.53009	0.25035	0.7812
655424_MER72	chr17	82457486	82457784	299	-	2.0993	1.63831	1.75617	2.37685	1.94261	2.44943	1.69822	2.87381	1.88284	2.3991	0.516264	0.141934	0.697002
639937_LTR16C	chr17	402168	402418	251	+	0	1.63831	2.19125	2.68975	1.14991	0.532068	1.08542	2.12135	1.30859	1.94129	0.6327	0.357033	0.817217
530499_LTR1D	chr12	49462199	49463047	849	-	0.790772	0.768925	0.481299	1.97636	0.858379	0.532068	0.805705	2.12135	0.741359	1.51551	0.774152	0.189851	0.761262
722889_MER41-int	chr22	37189939	37195467	5529	-	1.29866	3.34412	2.71127	3.23066	2.8268	2.94355	2.80467	3.77199	2.52926	3.35389	0.824629	0.0673595	0.618611
34667_HERVH-int	chr1	169683479	169686281	2803	+	0.448901	2.17664	0.842375	1.17505	0.491597	1.22589	0.805705	2.7194	0.658097	1.97306	1.31496	0.0236144	0.519844
10057_LTR33	chr1	43354640	43354999	360	-	1.67356	1.63831	0.842375	1.42062	0.858379	2.76575	0.458382	1.51702	1.03034	1.94982	0.919479	0.0731507	0.618611
198685_LTR67B	chr4	129037249	129037456	208	+	0.790772	1.46519	1.57628	2.37685	2.33999	2.76575	1.08542	1.08202	1.57253	2.07664	0.504119	0.394353	0.831379
256523_PABL_A-int	chr5	157658509	157658753	245	+	0	1.79286	1.13027	1.17505	0	0.532068	0.458382	2.24001	0.475863	1.57204	1.09618	0.0639572	0.618611
256524_MER41A	chr5	157658753	157659288	536	+	0	2.17664	1.75617	2.48877	0.858379	1.87853	1.85559	2.24001	1.29425	2.21218	0.917927	0.0545337	0.599466
560985_MLT1A0-int	chr13	49425641	49426387	747	-	1.29866	1.93244	1.75617	2.48877	0	2.19219	1.3202	1.31615	1.22265	2.04352	0.820869	0.0981519	0.642893
684383_MLT1G	chr19	43646379	43646691	313	-	2.21723	3.00755	2.62106	2.2552	2.0878	2.94355	1.99747	3.25776	2.25142	2.91044	0.659029	0.0470859	0.578008
115855_MSTB1	chr3	12588775	12589193	419	+	1.06695	1.63831	1.75617	2.2552	0.858379	1.69198	0	1.08202	1.05068	1.72629	0.67561	0.136238	0.69426
93987_MSTC	chr2	169686402	169686821	420	-	1.06695	1.79286	1.13027	2.12267	0.858379	1.87853	0.458382	1.31615	0.901301	1.80601	0.904713	0.00744377	0.473226
93988_THE1A	chr2	169686861	169687215	355	-	1.06695	1.26784	0.481299	1.17505	0.858379	2.56267	0	1.69332	0.656268	1.78743	1.13116	0.0344847	0.555686
93989_THE1A-int	chr2	169687215	169688904	1690	-	1.97085	2.65122	2.52507	2.94673	1.60027	2.32654	1.3202	1.51702	1.92647	2.45088	0.524407	0.256277	0.781447
408569_LTR5B	chr9	136796532	136797430	899	+	0.448901	1.03984	1.57628	1.81394	0.858379	2.04369	1.69822	2.12135	1.23343	1.81209	0.578659	0.165882	0.730446
229946_MLT1N2	chr5	43477612	43477860	249	-	0	0.435095	1.37016	2.2552	0.491597	0.532068	0.458382	2.12135	0.670161	1.57568	0.905515	0.233266	0.780978
609878_LTR7	chr15	55417734	55418106	373	-	1.29866	1.63831	0.842375	2.2552	1.14991	2.19219	1.08542	1.51702	1.10333	1.93725	0.83392	0.00876399	0.473226
166786_MSTC	chr4	15789531	15789971	441	+	0.790772	2.28481	0.481299	2.12267	0.858379	0.532068	1.3202	2.12135	0.894527	1.90929	1.01477	0.0903988	0.627758
140269_MER51A	chr3	108136329	108136946	618	-	5.77228	7.08599	6.96641	7.448	6.65174	6.71378	6.77487	7.21396	6.60645	7.1393	0.532845	0.109447	0.664924
675424_LTR6A	chr19	6656134	6656642	509	-	1.49825	1.93244	0.481299	2.48877	0	2.44943	1.3202	1.8508	0.948227	2.20938	1.26115	0.0133639	0.475489
675425_HERVS71-int	chr19	6656642	6657126	485	-	0.790772	1.63831	0.842375	1.63087	1.39232	1.87853	0.805705	1.99241	0.981122	1.79348	0.812358	0.00287371	0.459381
328426_MLT1D	chr7	105922388	105922889	502	+	1.29866	2.80447	1.57628	1.97636	0	0.532068	0	0	0.89569	1.7406	0.844913	0.458389	0.846825
683593_LTR1A2	chr19	41536366	41537235	870	+	3.05311	3.91504	2.06039	3.7182	2.45154	2.76575	2.35502	3.41711	2.52713	3.51504	0.987905	0.0245038	0.519844
683597_LTR1A2	chr19	41539834	41540526	693	+	2.61117	3.77357	2.06039	2.86592	2.33999	2.32654	2.35502	3.88538	2.35473	3.34908	0.994348	0.0668721	0.618611
138300_HERVK-int	chr3	101692861	101698340	5480	+	1.06695	3.06936	2.95196	1.42062	1.78157	1.47768	1.08542	3.07861	1.9442	2.47923	0.535028	0.434482	0.844536
138301_HERVK-int	chr3	101698339	101699951	1613	+	0	0.768925	0.481299	1.17505	0	1.87853	1.3202	2.34937	0.559002	1.67073	1.11172	0.0594183	0.615502
32865_HERVL-int	chr1	161431930	161433899	1970	-	2.98823	4.77658	2.31121	3.09559	2.90708	3.43523	2.9514	3.41711	2.81424	3.84439	1.03014	0.0706511	0.618611
41243_HUERS-P1-int	chr1	196701022	196701524	503	+	2.32625	2.56803	0	2.2552	2.2194	2.94355	0.805705	1.31615	1.63459	2.38453	0.74994	0.209217	0.769928
101820_LTR5_Hs	chr2	201139001	201139967	967	+	6.3581	7.05576	6.13666	6.59413	6.12242	6.68278	6.26592	7.19575	6.22406	6.90386	0.679798	0.0053054	0.459381
101823_MLT2A2	chr2	201164315	201164753	439	-	3.33985	6.58604	5.76834	6.57522	5.93393	5.91516	5.42311	6.76312	5.39808	6.49341	1.09533	0.0768939	0.625755
101824_MLT1A0	chr2	201164753	201165094	342	-	4.21101	6.59132	6.2686	6.47677	5.92431	6.04758	5.24952	6.84485	5.6028	6.518	0.915201	0.0672399	0.618611
101840_MLT1A0	chr2	201242251	201242610	360	-	0	1.63831	1.37016	2.12267	0.858379	0.532068	1.69822	2.34937	1.11153	1.80839	0.696853	0.261745	0.786268
76093_MLT1K	chr2	96242349	96242673	325	+	2.21723	1.46519	1.57628	2.37685	1.94261	3.24458	1.08542	2.54622	1.76532	2.54065	0.775325	0.161681	0.726508
521590_LOR1-int	chr12	9951147	9951552	406	+	0	0.768925	0.842375	1.81394	1.14991	0.919912	0	2.54622	0.587845	1.69521	1.10737	0.0931494	0.632766
521591_LOR1-int	chr12	9951519	9951756	238	+	0	2.65122	1.13027	2.78052	1.60027	1.69198	0.805705	2.79867	0.994399	2.54486	1.55046	0.00978505	0.473226
521598_LOR1-int	chr12	9956474	9957023	550	+	1.06695	0	0.481299	2.2552	0	1.47768	0	1.99241	0.457069	1.64824	1.19117	0.113475	0.667126
521463_MER101-int	chr12	9658901	9659373	473	+	0.448901	3.91504	3.64316	3.67152	3.12433	3.02485	3.69744	4.02396	3.15186	3.70692	0.555058	0.290406	0.801481
521008_LTR16E1	chr12	8092268	8092656	389	+	0.790772	1.93244	0.842375	2.78052	1.14991	1.47768	1.69822	2.12135	1.16784	2.15575	0.98791	0.0309141	0.547664
216068_MER50	chr5	1349092	1349582	491	-	1.67356	3.12879	3.49889	3.80735	2.0878	2.66767	1.99747	3.36597	2.5071	3.30053	0.79343	0.0953732	0.635414
76639_THE1D	chr2	98613343	98613700	358	-	0	1.46519	1.57628	2.2552	1.39232	1.47768	1.08542	2.34937	1.12582	1.94636	0.82054	0.0867716	0.627758
642769_MLT1L	chr17	14033903	14034084	182	+	0.790772	2.94298	2.71127	3.16479	2.33999	2.44943	2.55189	3.01346	2.26349	2.91624	0.652753	0.141181	0.697002
479745_LTR3A	chr10	92350317	92350776	460	-	0.790772	1.46519	0.842375	2.12267	0	1.22589	0.805705	1.8508	0.648696	1.7073	1.05861	0.00998762	0.473226
42130_MLT1G1	chr1	201514255	201514799	545	-	0	2.47975	1.57628	1.42062	0.491597	1.22589	1.3202	1.08202	0.979111	1.66801	0.688895	0.195014	0.761262
42131_LTR8	chr1	201515279	201516005	727	-	0.448901	2.28481	2.31121	2.48877	1.39232	1.69198	1.69822	1.8508	1.60857	2.1147	0.506127	0.20182	0.762293
578823_MSTB1	chr13	113188935	113189330	396	+	0	1.46519	1.57628	2.48877	0.858379	1.22589	1.08542	1.31615	0.984954	1.72279	0.73784	0.142172	0.697002
209830_LTR56	chr4	168383313	168383755	443	-	0.448901	2.72988	2.06039	2.12267	2.8268	2.19219	2.72509	3.77199	2.26626	2.86888	0.602622	0.342365	0.817217
404507_LTR104_Mam	chr9	114893655	114893988	334	+	5.65177	6.6881	5.62507	6.22508	5.10089	5.52566	4.66221	6.46777	5.31529	6.2877	0.972404	0.0312287	0.547664
404512_MER54B	chr9	114902837	114903617	781	+	6.55015	8.41275	7.69966	7.98556	7.02919	7.34454	7.08822	8.67773	7.15047	8.18769	1.03722	0.0352671	0.555686
650245_MER67B	chr17	56832245	56832821	577	+	2.61117	3.12879	3.02396	3.52155	1.39232	3.02485	2.80467	3.73216	2.57628	3.38056	0.804276	0.0673716	0.618611
435772_MLT1D-int	chrX	97602178	97603275	1098	-	0.790772	2.87539	1.75617	2.2552	1.78157	2.19219	2.35502	2.12135	1.7721	2.39458	0.622486	0.109746	0.664924
435774_MLT1D	chrX	97603970	97604427	458	-	0.448901	1.63831	0.481299	1.42062	0	1.22589	0	1.69332	0.251265	1.50627	1.25501	0.000326861	0.378508
73827_MSTB	chr2	84433814	84434221	408	+	0	1.26784	1.57628	2.12267	0.858379	0	1.08542	1.8508	0.984954	1.50716	0.522206	0.482809	0.859074
159027_MER31-int	chr3	186478508	186478861	354	+	0.448901	1.79286	0	2.12267	0	0.919912	0.458382	3.01346	0.244583	2.15275	1.90817	0.00856602	0.473226
159028_MER31-int	chr3	186478861	186479383	523	+	1.06695	2.28481	0.481299	1.17505	0	0.532068	0.458382	3.20038	0.552131	2.15129	1.59916	0.085443	0.627758
159029_MER31-int	chr3	186479378	186480048	671	+	0	1.79286	1.13027	1.42062	0	0.919912	0	2.79867	0.375457	1.90612	1.53066	0.024858	0.519844
619949_MLT1C	chr16	3653006	3653393	388	+	0.448901	1.63831	1.75617	2.68975	1.78157	1.69198	1.99747	2.7194	1.60573	2.27665	0.670914	0.187895	0.757552
533425_MLT1D-int	chr12	63782208	63783183	976	-	0.790772	1.63831	1.13027	0.878921	0.858379	1.87853	1.3202	1.69332	1.04072	1.5684	0.52768	0.0962642	0.637947
476578_MLT1J2	chr10	80528021	80528346	326	-	2.32625	4.1334	2.42223	2.78052	3.05554	4.13011	2.35502	2.79867	2.57319	3.61144	1.03825	0.0730564	0.618611
476579_MLT1M	chr10	80529690	80529811	122	-	2.32625	2.72988	2.19125	2.2552	1.94261	3.02485	1.85559	2.45128	2.09128	2.64478	0.553503	0.0364014	0.56095
348497_MamGyp-int	chr8	26507740	26508856	1117	-	1.67356	4.24473	2.87598	4.04579	1.78157	2.85738	3.08457	4.87288	2.48877	4.17037	1.68159	0.0251752	0.519844
102833_MLT1A1	chr2	206115272	206115562	291	+	1.67356	1.46519	2.31121	3.09559	1.78157	2.66767	1.52155	2.12135	1.8542	2.46035	0.606154	0.236608	0.780978
102836_MSTB-int	chr2	206120261	206120821	561	+	0.790772	3.18571	3.15818	3.67152	2.55483	3.10199	2.45681	2.7194	2.46094	3.20996	0.749021	0.138268	0.697002
597547_MLT1E2	chr14	90273584	90274083	500	-	0.448901	2.17664	1.75617	2.12267	0.491597	1.22589	1.52155	1.69332	1.17313	1.8529	0.67977	0.114405	0.667126
129872_THE1A-int	chr3	68992098	68993676	1579	-	0.448901	2.38543	1.91609	2.59264	1.94261	0.919912	1.08542	1.8508	1.47314	2.06661	0.593468	0.299369	0.805841
246521_MLT1J	chr5	112869369	112869464	96	-	1.67356	2.28481	0.842375	2.2552	0	1.22589	1.08542	2.12135	1.01881	2.03007	1.01126	0.0464876	0.576027
687577_MER4-int	chr19	55040629	55040844	216	+	0.790772	2.28481	0.481299	2.12267	1.60027	1.47768	0.805705	0	0.982948	1.70188	0.718934	0.372521	0.825226
519846_MLT1H1	chr12	976328	976809	482	+	1.06695	1.79286	0.481299	1.42062	1.14991	1.69198	1.08542	1.08202	0.969381	1.52231	0.552926	0.0481973	0.582675
342180_MLT1B	chr8	712927	713317	391	-	0.790772	2.38543	0.481299	0.878921	0.491597	0.919912	0.805705	1.69332	0.650765	1.60763	0.956862	0.0664315	0.618611
150242_THE1D	chr3	150706990	150707167	178	-	1.97085	2.56803	0.481299	1.17505	2.45154	2.94355	1.3202	2.79867	1.73151	2.51343	0.781918	0.215625	0.769928
588913_MLT1F1	chr14	57275058	57275666	609	-	1.82985	3.12879	2.79597	3.52155	1.60027	2.76575	2.80467	2.54622	2.35889	3.03883	0.679943	0.103643	0.655594
502463_LTR67B	chr11	59128168	59128316	149	+	1.49825	2.28481	0.481299	1.42062	1.78157	1.87853	1.08542	2.63529	1.28998	2.12433	0.834346	0.0711121	0.618611
502475_MER110A	chr11	59143710	59144163	454	+	0.448901	3.53157	3.22079	3.02308	2.45154	1.69198	2.80467	3.41711	2.53263	3.07065	0.538018	0.394093	0.831379
533029_ERV3-16A3_I-int	chr12	62252040	62253373	1334	-	0	1.79286	1.37016	2.2552	1.78157	0.919912	0	1.31615	1.00414	1.65775	0.653613	0.201325	0.76181
723094_MSTD	chr22	38667538	38667907	370	-	1.06695	1.93244	0.842375	1.81394	0	1.69198	0.458382	1.31615	0.646624	1.70642	1.0598	0.00656171	0.461392
217933_MSTB	chr5	7898881	7899265	385	-	0.790772	1.26784	1.75617	2.2552	0.858379	0.532068	0.458382	1.69332	1.05224	1.56828	0.516033	0.342357	0.817217
2846_LTR12C	chr1	11608568	11609920	1353	+	2.32625	3.61683	2.31121	1.97636	2.45154	1.69198	1.69822	3.31281	2.22443	2.87632	0.651894	0.40662	0.834916
2860_THE1D	chr1	11662685	11662944	260	+	0.790772	0.768925	0	1.63087	1.14991	1.47768	1.52155	1.99241	0.967169	1.53169	0.564525	0.196161	0.761262
32966_MLT1A0	chr1	161714022	161714394	373	+	0	0	1.37016	2.12267	2.0878	2.66767	3.08457	3.8486	2.02848	2.70681	0.678326	0.630279	0.913731
514770_HERV9-int	chr11	110404839	110406480	1642	+	0.790772	2.17664	0.842375	1.63087	1.14991	2.04369	1.08542	1.69332	0.975263	1.90448	0.929221	0.00119511	0.459381
514771_LTR12_	chr11	110406480	110407144	665	+	1.29866	2.87539	1.57628	2.2552	2.2194	3.24458	2.12664	2.34937	1.85459	2.73801	0.883417	0.0339523	0.555686
426765_MLT1D	chrX	54568293	54568553	261	-	1.67356	1.26784	0.842375	2.12267	0.858379	1.87853	0.458382	1.31615	1.03034	1.69265	0.662314	0.0831575	0.627758
426766_MLT1D	chrX	54568852	54569120	269	-	0.448901	1.63831	1.13027	1.97636	1.78157	1.87853	0.805705	1.99241	1.12763	1.87814	0.750503	0.0305381	0.547664
430036_HERVK9-int	chrX	77079874	77081412	1539	+	1.82985	2.47975	0.842375	1.42062	1.94261	2.76575	1.08542	2.54622	1.50004	2.38522	0.885187	0.073348	0.618611
346291_LTR24B	chr8	18008574	18008960	387	-	0	1.46519	0.481299	1.63087	1.14991	1.87853	0.458382	2.34937	0.582315	1.87096	1.28864	0.00515694	0.459381
315944_MLT1L	chr7	50451247	50451612	366	-	1.06695	1.63831	1.37016	2.48877	1.60027	1.69198	1.08542	1.51702	1.29778	1.88938	0.591598	0.073259	0.618611
44299_MER41D	chr1	212857840	212858012	173	+	1.49825	1.63831	2.79597	3.16479	3.53157	4.48659	1.08542	2.24001	2.55189	3.29363	0.741743	0.465575	0.846825
623392_LTR12C	chr16	16103819	16105191	1373	-	0.448901	1.46519	1.37016	1.97636	1.14991	1.69198	0	2.12135	0.841772	1.83572	0.99395	0.0217385	0.519844
231285_LTR12B	chr5	53112337	53112787	451	+	2.69488	3.24047	3.15818	3.7182	3.58147	3.93348	3.14682	3.95634	3.17911	3.73915	0.560033	0.0605334	0.616808
21221_LTR12C	chr1	89127018	89128609	1592	-	2.0993	7.02488	3.02396	4.96315	3.76511	4.90703	3.56694	6.38018	3.24283	6.10181	2.85898	0.00574595	0.459381
21272_THE1B	chr1	89257092	89257453	362	-	4.60644	5.7214	5.7472	6.28838	5.19991	5.29917	5.00248	5.75162	5.19853	5.80848	0.609942	0.0916346	0.630619
21273_MLT1D	chr1	89257768	89257944	177	-	4.73064	5.95224	5.38622	6.09837	5.11786	5.89368	5.05216	5.8198	5.09038	5.94468	0.854306	0.00104353	0.459381
21276_LTR12C	chr1	89272452	89273890	1439	-	7.50812	9.36128	8.90264	9.06747	8.55315	8.61097	8.58267	9.10007	8.47131	9.05932	0.588012	0.106034	0.658595
21275_MLT1K	chr1	89263142	89263456	315	+	0.790772	2.80447	2.95196	3.16479	1.78157	2.32654	2.2455	2.87381	2.14143	2.82273	0.681297	0.130409	0.686184
21250_LTR2B	chr1	89182159	89182481	323	-	7.36852	8.08815	7.60004	8.167	6.96025	7.50906	7.14271	8.17604	7.28794	8.00973	0.721793	0.0147015	0.475489
21251_LTR2B	chr1	89182759	89182929	171	-	6.01145	7.21126	7.05508	7.50573	6.42494	6.59893	6.42516	7.61565	6.52883	7.28306	0.754229	0.0530025	0.596175
22101_MLT2C2	chr1	92577340	92577481	142	-	0.790772	2.28481	0.481299	1.17505	1.14991	1.22589	2.12664	3.41711	1.27977	2.33285	1.05308	0.213584	0.769928
155907_MLT1C	chr3	172504382	172504674	293	-	1.67356	2.47975	0.481299	1.42062	1.14991	1.47768	1.3202	3.25776	1.21754	2.36492	1.14738	0.0946901	0.634933
262894_LTR78	chr6	2272484	2273172	689	+	2.52231	2.17664	1.75617	2.86592	0	1.87853	0.805705	2.63529	1.56937	2.43969	0.87032	0.108577	0.664912
262904_HERVL-int	chr6	2303027	2307120	4094	+	0.448901	1.93244	1.75617	1.17505	1.39232	0.919912	1.69822	3.14078	1.40776	2.06927	0.661512	0.45254	0.846825
651518_MER21C	chr17	65111177	65111666	490	-	0	1.79286	1.37016	1.42062	1.60027	0.919912	1.85559	2.79867	1.35558	1.90612	0.550541	0.39455	0.831379
394543_MLT1I	chr9	78272647	78273046	400	-	0.790772	2.72988	2.42223	3.23066	1.94261	2.66767	2.64108	3.07861	2.10199	2.94594	0.843949	0.0654736	0.618611
290617_HERVH-int	chr6	117660049	117664247	4199	-	0.790772	1.63831	0.842375	0.504875	1.14991	2.32654	1.08542	2.45128	0.975263	1.90852	0.933261	0.144192	0.69855
575449_MER21C	chr13	99405173	99405980	808	-	2.42761	3.06936	2.52507	3.02308	2.2194	3.17505	2.2455	3.92134	2.36001	3.34717	0.987157	0.00549916	0.459381
109565_MLT1C	chr2	230983687	230983992	306	-	0.790772	2.17664	1.37016	2.68975	1.14991	2.32654	1.69822	1.51702	1.28969	2.23657	0.946882	0.0246495	0.519844
109568_MLT2C2	chr2	230985781	230986258	478	-	1.06695	2.0597	1.75617	1.81394	1.39232	2.44943	1.52155	2.87381	1.45536	2.35593	0.900572	0.0193218	0.510181
321731_MLT1F	chr7	75030579	75030808	230	-	0.448901	1.93244	0	2.12267	1.14991	1.87853	0.805705	1.99241	0.662661	1.98441	1.32175	0.00153921	0.459381
449949_LTR65	chrX	155276806	155276962	157	+	1.29866	1.03984	0.481299	1.17505	1.14991	1.87853	0.458382	2.12135	0.897047	1.6255	0.728458	0.085374	0.627758
143136_MER39	chr3	120687024	120687082	59	-	2.32625	1.79286	0.842375	2.37685	2.0878	2.85738	1.08542	1.8508	1.72039	2.28636	0.565976	0.202169	0.762293
46526_LTR64	chr1	222555949	222556344	396	-	1.49825	2.38543	2.42223	2.94673	2.0878	2.19219	2.12664	2.87381	2.07065	2.6343	0.563656	0.0785512	0.625755
481357_MLT1A1	chr10	100491716	100492087	372	+	0	1.46519	0.842375	2.48877	0.491597	0.532068	1.3202	1.69332	0.7433	1.70642	0.963121	0.122034	0.677047
251351_LTR43	chr5	131209291	131209534	244	-	0.448901	1.03984	1.13027	1.42062	0	2.32654	1.08542	1.31615	0.738984	1.61341	0.87443	0.0690788	0.618611
682619_MSTD	chr19	37328324	37328715	392	+	0.448901	1.46519	0.842375	1.63087	0.858379	1.47768	1.08542	1.51702	0.826396	1.52419	0.697793	0.00202632	0.459381
271071_MLT1O	chr6	33004350	33004859	510	+	3.28688	4.73904	3.39397	4.08194	4.46787	4.62346	4.35445	5.69053	3.974	4.90608	0.932083	0.093876	0.634261
270972_MER11C	chr6	32655746	32656815	1070	-	3.17473	3.77357	2.87598	3.7182	1.94261	2.66767	1.85559	2.45128	2.57495	3.27277	0.697821	0.199265	0.76181
270973_LTR5_Hs	chr6	32657125	32658083	959	-	2.42761	4.29734	2.62106	3.80735	2.0878	1.69198	1.3202	3.51437	2.19219	3.59455	1.40235	0.105346	0.657771
48046_MER74B	chr1	228178793	228179075	283	-	0	2.17664	1.75617	2.59264	1.78157	1.69198	1.85559	1.51702	1.51538	2.0571	0.541719	0.253323	0.781447
55984_HERV16-int	chr2	8439453	8440260	808	+	1.67356	3.34412	3.02396	2.78052	2.55483	2.56267	0.805705	2.45128	2.24397	2.82797	0.583998	0.195906	0.761262
32282_MLT1C	chr1	158989364	158989812	449	+	0.448901	1.93244	2.19125	2.48877	0.858379	2.19219	1.52155	2.45128	1.40817	2.28311	0.874939	0.0462206	0.576027
598566_MER21B	chr14	94056181	94056927	747	+	2.21723	2.80447	2.62106	3.8499	3.05554	2.85738	2.2455	3.92134	2.5764	3.45296	0.876557	0.0636958	0.618611
18552_MLT1A0	chr1	78655884	78656221	338	+	1.29866	3.57483	1.91609	2.86592	2.65122	1.22589	3.73844	4.05658	2.69282	3.25493	0.562116	0.537923	0.878138
18542_MLT1E1A	chr1	78622487	78623056	570	+	2.0993	4.59932	3.49889	3.76352	4.00306	3.02485	3.92771	4.59024	3.54973	4.13027	0.580541	0.332893	0.817217
92513_MLT1B	chr2	162308677	162308781	105	-	2.774	4.1334	2.52507	3.23066	3.42653	3.89064	3.31904	4.37407	3.05866	3.9659	0.907237	0.0339106	0.555686
92514_MLT1B-int	chr2	162308781	162309272	492	-	4.54009	6.13683	4.82512	4.98245	4.73325	4.72432	5.42311	6.11931	4.92025	5.62886	0.708615	0.194241	0.761262
92516_MLT1-int	chr2	162309433	162310095	663	-	5.25663	6.53765	5.46601	5.62132	5.42126	5.51163	5.49669	6.56175	5.41306	6.14066	0.7276	0.0666822	0.618611
478914_HERV9N-int	chr10	89406838	89412211	5374	+	0	2.87539	0.481299	2.12267	2.65122	2.19219	2.12664	2.54622	1.70543	2.46624	0.760811	0.140956	0.697002
384621_MLT1A0	chr9	21006140	21006493	354	+	2.52231	3.98085	4.5109	4.94364	4.03914	3.75425	3.85499	4.77816	3.8937	4.45115	0.557443	0.266992	0.792459
140354_LTR33	chr3	108375646	108375863	218	-	2.92029	3.39328	0.842375	1.97636	2.45154	2.66767	2.8799	3.51437	2.4721	3.01002	0.537921	0.349086	0.817217
504662_HERV3-int	chr11	68870795	68873979	3185	+	2.849	3.91504	0.481299	0.504875	0.858379	0.919912	2.35502	3.20038	1.95699	2.78597	0.828983	0.640379	0.918868
28130_LTR16D1	chr1	116805996	116806462	467	-	2.92029	5.20617	3.85549	4.7771	4.68846	4.74846	3.08457	4.49812	3.8154	4.83052	1.01513	0.034922	0.555686
516257_LTR104_Mam	chr11	117976171	117976822	652	+	1.49825	3.18571	1.57628	1.42062	0.858379	1.22589	1.08542	2.7194	1.28422	2.37163	1.08741	0.134474	0.688491
15333_THE1A	chr1	67207421	67207774	354	+	0	2.94298	1.13027	2.37685	2.45154	3.65547	0.805705	2.7194	1.37948	3.0032	1.62372	0.0194713	0.510181
15334_THE1A-int	chr1	67207774	67209342	1569	+	2.98823	4.90082	2.87598	4.45733	4.54523	5.74556	2.8799	4.83572	3.52309	5.06663	1.54354	0.0146989	0.475489
15335_THE1A	chr1	67209342	67209695	354	+	1.49825	3.48684	1.91609	2.86592	2.74157	3.84659	1.08542	2.34937	1.9457	3.24728	1.30158	0.0338899	0.555686
459958_MER66B	chr10	6044175	6044667	493	-	2.21723	2.17664	2.31121	2.78052	2.45154	3.10199	2.2455	3.14078	2.30925	2.8479	0.538648	0.0744911	0.618611
459959_MLT2B2	chr10	6048979	6049515	537	-	0	2.0597	1.37016	2.2552	1.60027	0.919912	0	2.12135	0.929223	1.92467	0.995447	0.0843165	0.627758
96612_MLT1G	chr2	181262739	181263164	426	+	0.448901	1.63831	0.481299	1.63087	1.39232	1.87853	1.3202	0.803227	0.978745	1.54003	0.561282	0.149336	0.704645
336855_LTR82A	chr7	140035356	140035835	480	+	0.448901	1.93244	1.57628	1.97636	1.78157	0.919912	1.99747	2.94542	1.55802	2.11661	0.558592	0.395751	0.831379
589444_LTR57	chr14	59474123	59474522	400	+	0	1.79286	0.842375	1.17505	1.78157	2.04369	0.458382	1.99241	0.926948	1.78921	0.862259	0.0617844	0.618611
1864_MLT1A	chr1	6018628	6018877	250	+	3.1152	3.61683	2.52507	3.09559	2.55483	3.65547	2.35502	3.01346	2.66749	3.37476	0.707267	0.0241395	0.519844
157525_MLT1C	chr3	178950242	178950664	423	-	0	1.26784	0.842375	1.63087	0.858379	1.47768	0.458382	2.45128	0.580145	1.7823	1.20216	0.0120558	0.475489
157526_MLT2B1	chr3	178951303	178951761	459	-	0	2.0597	0.842375	0.504875	0.491597	1.22589	0.458382	1.8508	0.478454	1.52782	1.04937	0.0487549	0.582675
580459_MLT1E2	chr14	24424445	24424944	500	+	1.29866	2.38543	1.13027	1.42062	1.60027	0.919912	0.458382	1.8508	1.17871	1.74427	0.565554	0.233673	0.780978
261091_MER57A-int	chr5	176376616	176377140	525	-	1.29866	3.12879	2.71127	3.80735	2.65122	3.17505	2.72509	3.8486	2.45306	3.52935	1.0763	0.0290342	0.530562
261092_MER57A-int	chr5	176377198	176377758	561	-	0.448901	3.44082	3.33857	3.57325	2.90708	3.02485	3.01952	3.20038	2.75974	3.32528	0.565537	0.24093	0.780978
261094_ERV24B_Prim-int	chr5	176378457	176378644	188	-	0.790772	1.79286	2.19125	2.86592	0.491597	0.532068	1.85559	2.12135	1.50106	2.04893	0.547877	0.4654	0.846825
540218_MLT1D	chr12	89011078	89011520	443	-	0	1.03984	0	0.504875	0	2.04369	0.458382	1.99241	0.128953	1.53319	1.40424	0.0172871	0.494505
521483_HUERS-P2-int	chr12	9707769	9709787	2019	+	0.448901	3.18571	3.68818	3.80735	1.14991	2.19219	2.35502	2.79867	2.43229	3.11383	0.681534	0.217544	0.769928
521484_HUERS-P2-int	chr12	9709787	9710434	648	+	1.49825	2.0597	1.91609	3.02308	1.14991	0.532068	1.3202	2.34937	1.50016	2.23573	0.735562	0.382293	0.827266
328295_LTR12C	chr7	104939974	104941430	1457	+	1.29866	4.16205	2.79597	3.35417	3.05554	3.65547	1.69822	3.07861	2.38984	3.61991	1.23007	0.031265	0.547664
648037_LTR33	chr17	47623766	47624096	331	+	1.06695	1.03984	2.06039	1.63087	1.14991	3.10199	1.99747	2.12135	1.64131	2.17712	0.535806	0.458651	0.846825
648038_LTR33	chr17	47624707	47624840	134	+	0.790772	1.03984	0.842375	2.48877	0.491597	0	0.458382	1.51702	0.656039	1.52745	0.871407	0.286906	0.801465
530590_HERVL-int	chr12	50323880	50325602	1723	+	0	1.26784	0.842375	1.63087	0.491597	0.532068	1.08542	2.45128	0.660153	1.63459	0.97444	0.110894	0.667126
626371_LOR1-int	chr16	25075866	25076858	993	+	0.790772	1.46519	0.481299	1.81394	1.60027	1.87853	1.85559	1.99241	1.28939	1.80043	0.511042	0.12968	0.686184
626374_LOR1-int	chr16	25078104	25081244	3141	+	2.0993	2.17664	0.481299	1.42062	0	1.47768	1.3202	2.54622	1.19818	1.98404	0.785863	0.134876	0.689416
687407_MLT2B3	chr19	54444709	54445187	479	+	1.29866	2.17664	1.75617	2.78052	1.94261	2.56267	1.08542	1.69332	1.5612	2.35994	0.798739	0.0451601	0.576027
682068_MLT1K	chr19	35157522	35158030	509	-	1.29866	2.38543	2.42223	3.09559	1.78157	0.532068	1.3202	2.24001	1.78188	2.31781	0.535926	0.575461	0.892213
328304_LTR67B	chr7	104961828	104962120	293	-	1.49825	2.72988	1.37016	1.42062	2.2194	2.66767	1.08542	1.99241	1.60751	2.29602	0.688509	0.144	0.69855
334731_THE1D	chr7	131322869	131323045	177	-	2.21723	2.65122	2.06039	1.63087	1.60027	2.94355	2.35502	2.87381	2.08483	2.60893	0.524098	0.225945	0.77931
334732_ERV24_Prim-int	chr7	131323241	131323733	493	-	1.82985	3.44082	3.02396	2.94673	2.33999	3.65547	3.08457	3.64893	2.65735	3.45002	0.792669	0.0468403	0.577265
711072_THE1D-int	chr21	25449525	25451127	1603	-	0.790772	1.79286	0	1.97636	0.491597	0	0.458382	1.69332	0.462052	1.54028	1.07822	0.104692	0.657423
601771_MLT2C1	chr14	106358855	106359137	283	+	1.29866	1.79286	1.13027	1.63087	2.0878	2.76575	0	0	1.30743	1.84429	0.536857	0.580965	0.895202
554130_LTR1A2	chr13	22040750	22041268	519	+	0.790772	1.03984	0	2.12267	0.491597	2.66767	0	0.45628	0.360645	1.8214	1.46076	0.059404	0.615502
680132_LTR13	chr19	27801830	27802842	1013	-	1.82985	2.28481	1.75617	2.94673	2.65122	1.69198	1.52155	2.79867	2.00773	2.50919	0.501455	0.239441	0.780978
682383_LTR6B	chr19	36324872	36325429	558	-	1.82985	3.48684	4.00549	3.7182	0.858379	3.02485	3.01952	4.05658	2.8845	3.61915	0.734649	0.163455	0.729659
682386_HERVS71-int	chr19	36327346	36330482	3137	-	0.448901	2.38543	2.19125	2.59264	2.2194	1.87853	2.8799	3.69109	2.16591	2.79961	0.633693	0.318488	0.815084
124730_LTR52	chr3	44439688	44440058	371	-	2.21723	2.0597	1.13027	1.97636	0.858379	1.87853	1.3202	2.12135	1.47884	2.01185	0.533011	0.0805787	0.627758
647404_THE1B-int	chr17	43319365	43320150	786	-	1.29866	2.38543	0.842375	1.42062	0.491597	1.69198	0.458382	0	0.81414	1.60086	0.786724	0.306132	0.80826
647418_LTR13	chr17	43338415	43339411	997	-	1.82985	2.28481	0.481299	1.17505	2.0878	2.66767	0.805705	1.51702	1.45286	2.03095	0.578095	0.283915	0.801128
373836_MLT1G3	chr8	125965078	125965570	493	-	0	2.28481	0	2.68975	0	0	0	0.45628	0	1.77579	1.77579	0.0868496	0.627758
140040_LTR16E2	chr3	107246165	107246728	564	-	1.06695	2.38543	2.06039	2.12267	1.14991	1.69198	0.805705	1.51702	1.35516	1.97021	0.615052	0.0989701	0.642893
212412_LTR1A2	chr4	177444910	177445732	823	+	0	1.26784	0.481299	2.59264	0	0	0.458382	1.08202	0.253989	1.5307	1.27671	0.118045	0.674712
390852_LTR2	chr9	62800850	62801305	456	+	1.49825	2.38543	0.481299	2.12267	1.39232	2.04369	1.08542	2.63529	1.16479	2.31586	1.15107	0.00427776	0.459381
28203_MLT1J2	chr1	117102859	117103322	464	+	0.790772	3.24047	3.02396	2.2552	2.8268	3.17505	1.99747	2.79867	2.38902	2.91719	0.528177	0.250003	0.7812
241951_LTR12C	chr5	95850982	95852649	1668	+	1.49825	1.93244	0.842375	1.81394	1.60027	1.22589	0.805705	1.99241	1.23235	1.77093	0.538581	0.0896273	0.627758
644287_MLT1D	chr17	21005786	21006183	398	+	0	0.768925	1.57628	2.78052	0.491597	1.22589	1.99747	1.31615	1.22974	1.74459	0.51485	0.456636	0.846825
616416_MLT1C	chr15	88641347	88641625	279	-	1.49825	2.38543	0.842375	0.878921	0.858379	0	1.52155	2.54622	1.21754	1.79753	0.579991	0.685874	0.934683
616418_MLT1C	chr15	88642228	88642421	194	-	1.49825	1.63831	0	1.17505	0.491597	0.532068	1.3202	2.54622	0.950095	1.66198	0.711882	0.285892	0.801465
616420_MLT1G1	chr15	88651105	88651201	97	-	0.790772	2.56803	1.57628	0.504875	0.491597	1.22589	0.458382	1.8508	0.905351	1.73281	0.827461	0.215197	0.769928
616421_MLT1D	chr15	88651289	88651768	480	-	2.32625	3.69733	2.06039	2.78052	3.12433	2.56267	2.64108	3.92134	2.59359	3.3541	0.760507	0.133721	0.688282
587123_MLT1J	chr14	50010912	50011076	165	-	0.790772	1.93244	1.37016	1.81394	1.14991	0.919912	1.08542	2.63529	1.1137	1.94841	0.834713	0.0985664	0.642893
79174_LTR86A2	chr2	108504938	108505356	419	-	1.06695	1.26784	0	1.17505	0.858379	2.19219	1.3202	1.08202	0.8885	1.505	0.616502	0.159573	0.724362
587146_MLT1J	chr14	50057869	50058131	263	-	1.06695	2.0597	1.37016	2.2552	1.60027	1.87853	1.69822	2.34937	1.45378	2.14698	0.6932	0.00706256	0.473226
587135_THE1B	chr14	50030867	50031201	335	-	3.53419	4.04378	2.19125	2.59264	1.78157	2.76575	1.3202	2.87381	2.46513	3.19598	0.730852	0.187664	0.757552
587136_MLT1I	chr14	50031424	50031793	370	-	2.69488	4.37288	2.62106	2.68975	2.74157	3.31092	1.52155	3.51437	2.47158	3.60057	1.12899	0.0553841	0.599466
587139_MLT1C	chr14	50035838	50035977	140	-	1.29866	2.28481	0.481299	0.878921	1.14991	0.532068	0.458382	1.99241	0.897047	1.60134	0.704293	0.27396	0.798619
587140_MLT1J	chr14	50036679	50037095	417	-	2.61117	4.01266	2.31121	2.78052	2.2194	2.44943	1.52155	3.4665	2.21731	3.3048	1.08749	0.0522674	0.594781
718748_MLT1B	chr22	17777408	17777764	357	+	0.448901	2.38543	2.19125	2.48877	1.39232	1.87853	1.3202	1.08202	1.4665	2.05589	0.589393	0.243267	0.780978
218866_LTR37B	chr5	10621547	10621773	227	-	1.49825	1.26784	0.842375	1.63087	1.60027	2.04369	1.3202	2.24001	1.34298	1.84318	0.500199	0.130524	0.686184
534463_THE1A	chr12	68441987	68442338	352	-	1.67356	2.47975	0.842375	1.63087	1.14991	0.532068	0.805705	2.45128	1.16189	1.96255	0.800661	0.237925	0.780978
192047_MLT1A	chr4	103022722	103023101	380	+	1.29866	2.56803	1.37016	1.97636	1.60027	2.66767	1.85559	2.24001	1.54794	2.3884	0.840453	0.00622495	0.461392
202612_LTR12C	chr4	141332214	141333759	1546	-	1.82985	2.72988	1.37016	1.42062	2.2194	2.04369	2.12664	3.07861	1.92258	2.45167	0.529094	0.338367	0.817217
250311_LTR12C	chr5	126853695	126855085	1391	-	0	1.79286	1.91609	1.63087	0.491597	2.04369	1.3202	1.51702	1.1172	1.7599	0.642705	0.114682	0.667126
674675_LTR54B	chr19	2458371	2458525	155	-	0	1.93244	1.13027	1.81394	2.2194	2.44943	0.805705	1.69332	1.26213	2.00261	0.74048	0.104791	0.657423
555425_MLT1J	chr13	27652418	27652588	171	-	0	1.63831	1.37016	1.81394	0	0.532068	1.08542	1.8508	0.745668	1.54622	0.800548	0.126252	0.685806
227817_MSTA	chr5	35883227	35883609	383	+	0.790772	1.03984	1.37016	2.86592	0	2.19219	1.3202	0.803227	0.965692	1.9691	1.00341	0.191743	0.761262
312331_LTR17	chr7	35696264	35697017	754	+	1.06695	3.12879	3.44731	3.52155	2.0878	2.66767	1.99747	3.07861	2.40919	3.13064	0.721455	0.117912	0.674712
674854_LTR3B_	chr19	3175887	3176369	483	-	2.42761	2.28481	2.87598	3.76352	2.90708	3.02485	2.55189	3.51437	2.7052	3.24869	0.543483	0.236304	0.780978
674859_MER68	chr19	3199208	3199555	348	-	0	1.46519	0	1.63087	0	0.532068	0	2.12135	0	1.54288	1.54288	0.00495754	0.459381
22816_THE1B-int	chr1	95477479	95479034	1556	+	2.21723	2.38543	1.57628	3.35417	2.74157	3.10199	2.12664	2.79867	2.22396	2.95396	0.730001	0.0570659	0.60286
622036_MER21A	chr16	11382442	11382636	195	+	0	1.26784	1.13027	0.878921	0	1.22589	1.08542	2.34937	0.657869	1.54622	0.888347	0.10018	0.645173
203353_LTR78B	chr4	143871334	143871996	663	+	0	1.93244	0	0.504875	3.05554	3.37434	0.458382	2.63529	1.54696	2.44751	0.900557	0.244047	0.780978
373832_MER92-int	chr8	125951469	125951728	260	+	0	3.12879	0.842375	2.37685	0.858379	1.47768	0.458382	1.8508	0.580145	2.34575	1.76561	0.00665897	0.461392
373833_MER92-int	chr8	125952376	125953678	1303	+	1.06695	4.46774	1.37016	3.80735	1.39232	2.04369	0.458382	3.4665	1.11753	3.681	2.56347	0.00525993	0.459381
50002_MLT1B	chr1	234977358	234977662	305	-	1.06695	1.46519	0	1.81394	0	1.47768	0	1.31615	0.349082	1.53007	1.18099	0.00474555	0.459381
521696_MLT1F-int	chr12	10320231	10320992	762	+	1.06695	0.435095	1.57628	1.17505	0	2.04369	0.805705	1.99241	0.968091	1.54992	0.581825	0.317323	0.815084
192760_MSTB-int	chr4	106089435	106091043	1609	-	0.790772	2.17664	1.91609	0.504875	0	2.32654	1.52155	1.51702	1.22882	1.78848	0.559658	0.369516	0.824733
192778_THE1C-int	chr4	106161895	106163476	1582	-	2.774	2.80447	2.71127	3.4678	1.94261	2.19219	2.9514	3.77199	2.64201	3.18114	0.539134	0.308469	0.809483
363983_MLT1D	chr8	89724444	89724974	531	-	1.06695	2.28481	0.481299	1.42062	0.858379	1.47768	0.805705	2.24001	0.818032	1.91255	1.09452	0.0072983	0.473226
42737_HERVK14-int	chr1	205858178	205862406	4229	+	0	0	0.481299	1.17505	0.491597	1.69198	1.99747	2.45128	0.962549	1.5799	0.617355	0.416779	0.837156
42761_HERVK9-int	chr1	205891197	205893986	2790	+	0	0	0.481299	0.504875	1.94261	1.69198	1.08542	2.79867	1.06385	1.65627	0.592419	0.63954	0.918088
188041_LTR9A1	chr4	88273705	88274168	464	+	0	2.17664	1.57628	0.504875	0.858379	0.919912	1.08542	1.8508	0.984954	1.51589	0.530935	0.381089	0.827266
587307_MER101-int	chr14	50756556	50757011	456	+	1.29866	4.16205	4.10852	4.21824	3.48001	3.80116	3.26394	4.65564	3.33892	4.24146	0.902535	0.113001	0.667126
[truncated: 220 more rows]

## Sheet: Supplementary Table S3 STCO1
RepeatID	seqnames	start	end	width	strand	A1_mock	A1_STCO1_WT	X_mock	X_STCO1_WT	Y_mock	Y_STCO1_WT	Z_mock	Z_STCO1_WT	mock	STCO1_WT	log2.fc_wt_mock_STCO1	STCO1_p.value	STCO1_adj.p.value
[truncated: 947 more rows]

[truncated: 1 more sheets: Supplementary Table S4]
